# Supplementary material for: Development and initial psychometric evaluation of a digital competence scale for kindergarten teachers in Western China
Source: BMC Psychol. 2026 Apr 21;14:809. doi: 10.1186/s40359-026-04551-0 (PMC13227872; doi:10.1186/s40359-026-04551-0)
Supplement: Supplementary file 1 — Supplementary Material 1. [file 40359_2026_4551_MOESM1_ESM.xlsx]

## Sheet: Sheet1
序号	地区	性别	年龄	教龄	学历	城乡	在园性质	职称	专业背景	1.我认为数字技术对推动教育数字化转型具有重要意义。	2.我认为数字技术资源应用于教育教学过程时，教学理论、教学模式、教学方法会产生创新。	3.我能够积极主动地了解数字技术资源的功能与作用，并将其应用于教育教学活动。	4.我能够积极主动地将数字技术融入教育教学过程并且创新教育教学的实践过程。	5.如果在数字技术使用过程中遇到困难，我有战胜困难的信心与勇气，并愿意持续开展数字化教育教学实践探索。	6.我知道常见的数字技术（多媒体教学、AI人工智能、VR虚拟现实、大数据等），并对基本原理有所了解。	7.我能在教育教学过程中选择合适的数字化设备、软件和平台（微格教室、希沃白板、慕课等）。	8.我能熟练操作常见的数字化设备、软件、平台（微格教室、希沃白板、慕课等）并解决常见问题。	9.我能够运用数字评价工具（电子成长档案袋、中国儿童发展量表CDCC、High Scope 0-6岁儿童发展评价量表、幼师口袋等）对幼儿发展与健康管理等情况进行分析。	10.我能够依据教学需要多渠道筛选、管理数字教育资源。	11.我能够根据教学目标，在设计教学活动时融合数字技术。	12.我能够利用数字技术创设线上学习空间（家长群、公众号、在线课堂等）等混合学习环境。	13.我能够利用数字技术有序组织教学活动，提升幼儿参与感和交流主动性。	14.我能够使用数字工具实时收集幼儿反馈（幼小衔接教学内容学习效果，身体发展数据等），改进教学行为，优化教学教学流程，并能够利用数字技术资源发现幼儿发展差异，开展针对性指导。	15. 我能够借助数字工具可视化呈现幼儿发展与健康管理数据分析结果并进行合理解释。	16. 我能够利用数字技术资源拓展德育途径，创新德育模式。	17. 我能够利用数字技术资源辅助开展多种形式的心理健康教育活动。	18. 我能够利用数字技术资源实现学校与家庭协同育人，主动争取社会资源，拓宽育人途径。	19. 我能遵守互联网法律法规，自觉规范各项上网行为。	20. 我能遵循正当必要、知情4、目的明确、安全保障的原则使用数字产品和服务，尊重知识产权，注重幼儿身心健康。	21. 我能遵守网络传播秩序，利用网络传播正能量。	22. 我能做好个人信息和隐私数据的管理与保护。	23.我能在工作中对幼儿、家长及其他人的数进行收集、存储、使用、传播时注重数据安全防护。	24. 我能辨别、防范、处置网络风险行为。例如辨别、防范、处置网络谣言、网络暴力、电信诈骗、信息窃取行为。	25. 我能根据个人发展需要，搜寻数字技术资源开展学习。	26. 我能利用数字技术对个人教学实践进行分析，支持教学反思与改进。	27. 我能参与网络研修，共同学习、分享经验、寻求帮助、解决问题。	28. 我能利用数字技术解决教学活动中出现的问题。	29. 我能利用数字技术不断创新教学模式、改进教学活动、转变幼儿学习方式，提升教学效率和幼儿学习质量。
1	四川	女	25岁以下	3年以内	本科	乡镇	公办	初级	师范类专业	5	5	5	5	4	4	4	3	3	4	4	4	4	3	3	4	4	4	5	5	5	5	5	5	5	5	4	4	4
2	四川	女	25岁以下	3年以内	本科	城区	公办	未评级	师范类专业	5	5	5	5	5	4	5	4	5	4	4	4	4	4	4	4	4	4	5	5	5	5	5	5	5	5	5	5	5
3	四川	女	36—45岁	15年以上	本科	城区	公办	中级	师范类专业	5	4	4	4	4	4	4	4	4	4	4	4	4	4	4	4	4	4	4	4	4	4	4	4	4	4	4	4	4
4	四川	女	26—35岁	5—10年	本科	城区	公办	未评级	师范类专业	4	4	4	3	3	2	4	4	4	4	4	4	4	4	4	4	3	4	4	4	4	4	4	4	4	4	4	4	4
5	四川	女	26—35岁	3—5年	本科	城区	公办	未评级	师范类专业	5	5	5	5	5	5	5	5	5	5	5	5	5	5	5	5	5	5	5	5	5	5	5	5	5	5	5	5	5
6	四川	女	36—45岁	10—15年	本科	城区	公办	中级	师范类专业	3	3	3	4	4	4	4	4	4	4	4	4	4	4	4	4	4	4	4	4	4	4	4	4	4	4	4	4	4
7	四川	女	26—35岁	5—10年	本科	城区	公办	初级	师范类专业	4	4	4	3	3	3	3	3	4	4	3	3	4	4	3	3	4	3	5	4	5	4	4	4	3	4	4	3	4
8	四川	女	26—35岁	3年以内	本科	城区	公办	初级	师范类专业	4	4	4	4	4	4	4	4	4	4	4	4	4	4	4	4	4	4	4	4	4	4	4	4	4	4	4	4	4
9	四川	女	26—35岁	10—15年	专科	城区	公办	未评级	非师范类专业	3	3	3	3	3	3	3	3	3	3	3	3	3	3	3	3	3	3	3	3	3	3	3	3	3	3	3	3	3
10	四川	男	26—35岁	10—15年	本科	城区	公办	未评级	师范类专业	4	4	5	5	3	4	4	3	3	3	4	3	3	3	3	3	3	3	3	4	4	4	4	4	4	4	3	4	3
11	四川	女	36—45岁	15年以上	本科	城区	公办	中级	师范类专业	5	5	5	5	5	3	3	3	3	4	3	3	4	3	3	3	3	3	5	5	5	5	3	4	4	3	4	4	3
12	四川	男	26—35岁	5—10年	专科	乡村	公办	未评级	师范类专业	5	4	4	4	4	3	4	4	4	4	4	4	4	4	4	4	4	4	4	4	4	5	5	5	4	5	5	5	5
13	四川	女	46岁以上	15年以上	专科	城区	公办	中级	师范类专业	4	4	4	4	4	4	3	3	3	3	4	3	4	4	3	3	3	3	4	4	4	4	4	4	4	3	4	4	4
14	四川	女	36—45岁	15年以上	本科	乡镇	公办	中级	师范类专业	4	4	4	4	4	3	3	3	4	4	4	4	4	4	3	4	4	4	4	4	4	4	4	4	4	4	4	4	4
15	四川	女	26—35岁	3—5年	专科	城区	公办	未评级	师范类专业	4	4	4	4	4	4	4	4	3	4	5	3	4	3	3	4	4	4	4	4	4	4	4	4	4	4	4	4	4
16	四川	女	26—35岁	5—10年	本科	城区	公办	未评级	师范类专业	3	3	4	4	4	4	4	4	3	3	3	4	4	3	3	3	3	3	5	5	5	5	5	4	4	4	4	4	4
17	四川	女	26—35岁	5—10年	专科	城区	公办	未评级	师范类专业	5	5	5	5	5	3	4	3	3	3	3	3	3	4	3	3	4	4	3	4	4	3	3	3	3	3	4	4	4
18	四川	女	26—35岁	5—10年	本科	城区	公办	未评级	师范类专业	3	3	3	3	3	3	3	3	3	3	3	3	4	3	3	3	3	3	4	4	4	4	4	4	4	4	4	4	4
19	四川	女	26—35岁	5—10年	本科	城区	公办	未评级	师范类专业	5	5	5	5	5	5	5	5	4	5	5	5	5	5	5	5	5	5	5	5	5	5	5	5	5	5	5	5	5
20	四川	女	26—35岁	3年以内	本科	乡镇	营利性民办	未评级	师范类专业	5	5	5	5	5	4	5	5	5	5	4	4	4	4	4	4	4	5	5	5	4	5	4	5	5	4	4	4	4
21	四川	女	26—35岁	5—10年	本科	乡镇	公办	未评级	师范类专业	5	5	5	5	5	5	5	5	5	5	5	5	5	5	5	5	5	5	5	5	5	5	5	5	5	5	5	5	5
22	四川	女	26—35岁	3—5年	本科	乡镇	公办	未评级	师范类专业	5	5	5	5	5	5	5	5	5	5	5	5	5	5	5	5	5	5	5	5	5	5	5	5	5	5	5	5	5
23	四川	女	36—45岁	15年以上	本科	城区	公办	初级	师范类专业	5	5	5	5	5	5	5	5	5	5	5	5	5	5	5	5	5	5	5	5	5	5	5	5	5	5	5	5	5
24	四川	女	26—35岁	3年以内	高中及以下	城区	公办	未评级	非师范类专业	4	4	3	4	4	4	4	4	4	4	4	4	4	4	4	4	4	4	4	4	4	4	5	4	4	4	4	4	4
25	四川	女	36—45岁	15年以上	本科	城区	公办	中级	师范类专业	4	4	4	4	4	4	4	4	4	4	4	4	4	4	4	4	4	4	4	4	4	4	4	4	4	4	4	4	4
26	四川	女	26—35岁	3—5年	本科	城区	普惠性民办	未评级	师范类专业	3	3	3	3	3	3	3	3	3	3	3	3	3	3	3	4	3	3	3	3	3	3	3	3	3	4	3	3	3
27	四川	女	26—35岁	5—10年	本科	乡村	公办	未评级	师范类专业	5	5	5	5	5	5	5	5	5	5	5	5	5	5	5	5	5	5	5	5	5	5	5	5	5	5	5	5	5
28	四川	女	26—35岁	5—10年	专科	城区	公办	未评级	师范类专业	3	3	3	3	3	3	3	3	3	3	3	3	3	3	3	3	3	3	3	3	3	4	4	4	4	4	4	4	4
29	四川	女	26—35岁	5—10年	本科	乡镇	公办	初级	师范类专业	3	3	3	3	3	4	4	4	4	4	4	4	4	4	4	4	4	4	4	4	4	4	4	4	4	4	4	4	4
30	四川	女	26—35岁	3年以内	专科	城区	普惠性民办	未评级	师范类专业	5	5	4	4	4	4	4	4	5	5	5	4	4	4	4	4	4	4	4	4	4	4	4	4	5	5	5	5	5
31	四川	女	46岁以上	15年以上	专科	城区	公办	中级	师范类专业	3	3	3	3	3	3	3	2	2	3	3	3	3	3	3	2	2	3	4	4	4	4	4	4	4	4	4	4	4
32	四川	女	26—35岁	5—10年	本科	乡村	公办	未评级	非师范类专业	4	4	4	4	4	5	5	5	5	5	5	5	5	5	5	5	5	5	4	4	4	4	4	4	5	4	4	4	4
33	四川	女	26—35岁	5—10年	专科	城区	公办	未评级	师范类专业	4	4	4	4	4	4	4	4	4	4	4	4	4	4	4	4	4	4	4	4	4	4	4	4	4	4	4	4	4
34	四川	女	46岁以上	15年以上	本科	城区	公办	高级	师范类专业	4	4	3	4	4	4	3	3	3	4	4	4	4	4	4	4	4	4	5	5	5	4	4	4	4	4	4	4	4
35	四川	女	26—35岁	5—10年	本科	城区	公办	初级	师范类专业	5	5	5	4	4	4	4	4	4	4	4	4	4	4	4	4	4	4	4	4	4	5	5	5	5	5	5	5	5
36	四川	女	26—35岁	3—5年	专科	城区	公办	未评级	师范类专业	4	4	4	4	4	4	4	4	4	4	4	4	4	4	4	4	4	4	4	4	4	4	4	4	4	4	4	4	4
37	四川	女	46岁以上	15年以上	本科	城区	公办	中级	师范类专业	5	5	4	4	4	3	3	3	3	3	3	3	3	3	3	3	3	3	5	5	5	4	4	3	4	3	4	4	4
38	四川	男	26—35岁	3年以内	本科	城区	公办	初级	师范类专业	5	5	5	5	5	5	5	5	5	5	5	5	5	5	5	5	5	5	5	5	5	5	5	5	5	5	5	5	5
39	四川	女	36—45岁	15年以上	本科	城区	公办	初级	师范类专业	4	4	3	3	2	3	3	3	3	3	3	3	3	3	3	3	3	3	3	3	4	4	4	4	4	4	4	4	4
40	四川	女	26—35岁	5—10年	本科	城区	公办	未评级	师范类专业	5	5	5	5	5	5	5	5	5	5	5	5	5	5	5	5	5	5	5	5	5	5	5	5	5	5	5	5	5
41	四川	女	26—35岁	5—10年	本科	城区	公办	未评级	师范类专业	5	5	5	5	5	5	5	5	5	5	5	5	5	5	5	5	5	5	5	5	5	4	5	4	4	4	4	3	4
42	四川	女	26—35岁	5—10年	本科	城区	公办	初级	师范类专业	5	5	5	5	5	5	5	5	5	5	5	5	5	5	5	5	5	5	5	5	5	5	5	5	5	4	5	5	5
43	四川	女	25岁以下	5—10年	专科	乡镇	普惠性民办	中级	师范类专业	4	3	3	3	4	3	3	3	3	3	3	4	4	2	4	4	4	4	4	4	5	5	2	4	4	4	4	4	4
44	四川	女	26—35岁	5—10年	本科	城区	公办	未评级	师范类专业	4	4	4	4	4	4	4	3	3	4	4	3	3	4	3	3	3	4	5	5	5	5	5	5	5	4	5	5	5
45	四川	女	26—35岁	5—10年	本科	城区	公办	未评级	师范类专业	3	4	4	3	3	3	4	3	3	3	3	2	3	3	3	3	3	3	3	3	3	3	3	3	3	3	3	3	3
46	四川	男	26—35岁	3年以内	本科	乡村	公办	初级	师范类专业	4	4	4	4	4	4	4	4	4	4	4	4	4	4	4	4	4	4	4	4	4	4	4	4	4	4	4	4	4
47	四川	女	26—35岁	5—10年	本科	城区	公办	未评级	师范类专业	4	4	4	4	4	4	4	4	4	4	4	4	4	4	4	4	4	4	4	4	4	4	4	4	4	3	4	4	4
48	四川	女	46岁以上	15年以上	专科	城区	公办	高级	师范类专业	4	4	4	4	4	4	4	4	4	4	4	4	4	4	4	4	4	4	4	4	4	4	4	4	4	4	4	4	4
49	四川	女	25岁以下	5—10年	本科	乡镇	公办	未评级	师范类专业	5	5	5	5	5	5	5	5	5	5	5	5	5	5	5	5	5	5	5	5	5	5	5	5	5	5	5	5	5
50	四川	女	26—35岁	5—10年	本科	城区	公办	未评级	师范类专业	5	5	5	5	5	5	5	5	5	5	5	5	5	5	5	5	5	5	5	5	5	5	5	5	5	5	5	5	5
51	四川	女	26—35岁	5—10年	专科	城区	公办	初级	师范类专业	5	4	4	4	4	4	4	4	4	4	4	4	4	4	4	4	4	4	4	4	4	4	4	4	4	4	4	4	4
52	四川	女	26—35岁	5—10年	本科	城区	公办	未评级	师范类专业	5	5	5	5	5	5	5	5	5	5	5	5	5	5	5	5	5	5	5	5	5	5	5	5	5	5	5	5	5
53	四川	女	46岁以上	15年以上	专科	城区	公办	高级	师范类专业	4	4	4	3	4	4	4	3	3	3	3	3	4	4	4	4	4	4	4	4	4	4	4	4	4	4	4	4	4
54	西藏	女	26—35岁	3年以内	专科	乡镇	普惠性民办	初级	师范类专业	5	4	4	4	4	4	4	4	4	4	4	4	4	4	4	4	4	4	4	5	4	4	4	4	4	4	4	4	4
55	西藏	男	46岁以上	15年以上	专科	城区	公办	高级	师范类专业	4	4	4	4	4	3	4	4	4	4	4	4	4	4	4	4	4	4	4	4	4	4	4	4	4	4	4	4	4
56	四川	女	26—35岁	5—10年	本科	城区	公办	未评级	师范类专业	4	4	4	3	4	3	4	4	5	4	4	4	4	4	3	4	4	4	5	5	5	5	5	5	5	5	5	5	5
57	西藏	女	26—35岁	5—10年	本科	乡镇	公办	初级	非师范类专业	5	4	4	5	3	5	4	3	2	3	4	5	4	4	5	5	3	3	5	5	4	3	3	3	4	4	5	4	4
58	西藏	女	26—35岁	10—15年	本科	城区	公办	未评级	非师范类专业	5	4	4	5	5	5	5	5	5	5	5	5	5	5	5	5	5	5	5	5	5	5	5	5	5	5	5	5	5
59	四川	女	36—45岁	15年以上	本科	城区	公办	中级	师范类专业	5	5	5	5	5	5	5	5	5	5	5	5	5	5	5	5	5	5	5	5	5	5	5	5	5	5	5	5	5
60	四川	女	36—45岁	15年以上	本科	城区	公办	中级	师范类专业	5	5	5	5	5	5	5	5	5	5	5	5	5	5	5	5	5	5	5	5	5	5	5	5	5	5	5	5	5
61	四川	女	26—35岁	5—10年	本科	城区	公办	初级	师范类专业	5	5	5	5	5	5	5	5	5	5	5	5	5	5	5	5	5	5	5	5	5	5	5	5	5	5	5	5	5
62	四川	女	26—35岁	5—10年	专科	城区	公办	未评级	非师范类专业	5	5	4	5	5	4	4	4	4	5	5	5	5	5	5	5	5	5	5	5	5	5	5	5	5	5	5	5	5
63	西藏	女	26—35岁	5—10年	本科	城区	公办	中级	师范类专业	4	4	4	4	4	4	4	4	4	4	4	4	4	4	4	4	4	4	4	4	4	4	4	4	4	4	4	4	4
64	四川	男	46岁以上	15年以上	专科	城区	公办	高级	师范类专业	5	5	4	5	4	4	4	3	3	3	3	3	3	3	4	4	4	4	4	4	4	4	4	4	4	4	4	3	3
65	西藏	女	25岁以下	3年以内	专科	乡镇	公办	未评级	师范类专业	5	5	5	5	5	5	3	4	4	4	4	4	4	4	2	3	3	4	4	5	5	5	3	3	3	4	5	4	5
66	西藏	女	26—35岁	5—10年	本科	城区	公办	中级	非师范类专业	4	4	4	4	4	5	4	3	4	4	4	4	4	4	4	4	4	4	4	4	4	4	4	4	4	4	4	4	4
67	四川	女	26—35岁	5—10年	本科	城区	公办	初级	师范类专业	4	4	4	4	4	4	4	3	2	3	3	3	3	3	2	3	3	3	3	3	3	3	3	3	3	3	3	3	3
68	西藏	男	25岁以下	3年以内	专科	城区	公办	未评级	师范类专业	5	5	5	5	5	5	5	5	5	5	5	5	5	5	5	5	5	5	5	5	5	5	5	5	5	5	5	5	5
69	四川	女	26—35岁	5—10年	本科	城区	公办	未评级	非师范类专业	5	5	5	5	5	5	5	5	5	5	5	5	5	5	5	5	5	5	5	5	5	5	5	5	5	5	5	5	5
70	四川	女	26—35岁	3—5年	专科	城区	公办	未评级	非师范类专业	4	4	4	4	4	4	4	4	4	4	4	4	4	4	4	4	4	4	4	4	4	4	4	5	5	5	5	5	5
71	西藏	女	36—45岁	15年以上	本科	城区	普惠性民办	中级	师范类专业	4	4	4	4	4	4	4	4	4	4	4	4	4	4	4	4	4	4	4	4	4	4	4	4	4	4	4	4	4
72	四川	女	46岁以上	15年以上	本科	城区	公办	高级	师范类专业	5	5	5	5	4	3	4	4	4	4	5	4	4	4	4	4	4	4	4	4	5	5	5	5	5	5	5	5	5
73	四川	女	26—35岁	5—10年	本科	城区	公办	初级	师范类专业	5	5	5	5	5	5	4	4	3	3	4	3	4	5	4	4	4	4	3	4	4	4	4	4	4	4	4	4	4
74	四川	女	26—35岁	5—10年	本科	城区	公办	初级	师范类专业	5	5	5	5	5	4	5	5	5	5	5	5	5	5	5	5	5	5	5	5	5	5	5	5	5	5	5	5	5
75	四川	女	26—35岁	3—5年	专科	城区	公办	中级	师范类专业	5	5	5	5	5	5	5	5	3	4	4	4	4	4	4	3	3	3	4	5	5	5	5	5	5	5	5	5	5
76	四川	女	26—35岁	5—10年	本科	乡镇	公办	初级	师范类专业	5	5	5	5	5	5	3	3	3	3	4	4	4	3	3	3	3	4	5	4	5	5	5	4	4	4	4	4	4
77	四川	女	26—35岁	3—5年	本科	城区	公办	未评级	师范类专业	5	5	5	5	5	5	5	5	5	5	4	4	5	5	4	5	4	4	4	4	5	4	5	5	5	5	4	5	5
78	四川	女	25岁以下	3年以内	专科	乡村	公办	未评级	师范类专业	4	4	4	4	4	4	4	4	4	4	4	4	4	4	4	4	4	4	3	4	4	4	4	4	4	4	4	4	4
79	四川	女	26—35岁	5—10年	本科	乡村	公办	未评级	师范类专业	5	5	5	5	5	5	5	5	5	5	5	5	5	5	4	4	4	4	4	4	4	4	4	4	4	4	4	4	4
80	四川	女	26—35岁	5—10年	本科	乡镇	公办	未评级	师范类专业	5	5	5	5	5	5	5	5	5	5	5	5	5	5	5	5	5	5	5	5	5	5	5	5	5	5	5	5	5
81	四川	男	26—35岁	5—10年	专科	乡镇	公办	未评级	师范类专业	4	4	4	4	4	4	4	4	4	4	4	4	4	4	4	4	4	4	4	4	4	4	4	4	4	4	4	4	4
82	四川	男	26—35岁	3—5年	专科	乡村	公办	未评级	非师范类专业	5	5	4	3	4	3	5	4	4	5	4	5	4	4	5	5	5	4	5	5	5	5	5	5	5	4	5	5	5
83	四川	女	25岁以下	3年以内	高中及以下	乡镇	公办	未评级	师范类专业	5	5	5	5	5	5	5	5	5	5	5	5	5	5	5	5	5	4	4	4	4	4	4	4	4	4	4	4	4
84	四川	男	26—35岁	3年以内	专科	乡镇	公办	未评级	师范类专业	4	3	4	4	4	4	4	4	4	4	4	3	4	4	3	4	3	4	4	4	4	4	4	4	4	4	4	4	4
85	四川	女	25岁以下	3年以内	专科	乡村	公办	未评级	师范类专业	4	4	4	4	4	4	4	4	4	4	4	4	4	4	4	4	4	4	4	4	4	4	4	4	4	4	4	4	4
86	四川	女	26—35岁	5—10年	专科	乡镇	公办	未评级	师范类专业	3	3	3	3	3	3	3	3	3	3	3	3	3	3	3	4	3	3	3	3	2	5	4	5	4	4	4	4	4
87	四川	女	25岁以下	3年以内	专科	乡镇	公办	初级	师范类专业	5	5	5	5	5	5	5	5	5	5	5	5	5	5	5	5	5	5	5	5	5	5	5	5	5	5	5	5	5
88	四川	女	26—35岁	5—10年	本科	乡镇	公办	未评级	非师范类专业	5	5	5	5	5	5	5	5	5	5	5	5	5	5	5	5	5	5	5	5	5	5	5	5	5	5	5	5	5
89	四川	女	26—35岁	10—15年	本科	城区	公办	中级	师范类专业	5	5	5	5	5	5	5	5	3	5	5	5	5	4	5	4	4	5	5	5	5	5	5	5	5	5	5	5	5
90	四川	女	26—35岁	5—10年	专科	乡村	公办	未评级	非师范类专业	5	4	5	5	5	5	5	5	5	5	5	5	5	5	5	5	5	5	5	5	5	5	5	5	5	5	5	5	5
91	四川	女	26—35岁	5—10年	本科	乡镇	公办	未评级	非师范类专业	5	5	5	4	5	4	5	4	4	4	5	5	5	4	5	5	4	5	5	5	4	5	5	5	5	5	5	5	4
92	四川	女	26—35岁	5—10年	专科	乡镇	公办	未评级	师范类专业	4	4	4	4	4	4	5	5	5	5	5	5	5	5	5	5	5	5	5	5	4	4	4	4	5	5	5	4	5
93	四川	女	26—35岁	5—10年	本科	城区	公办	未评级	师范类专业	5	5	5	5	5	5	5	5	5	5	5	5	5	5	5	5	5	5	5	5	5	5	5	5	5	5	5	5	5
94	四川	女	25岁以下	5—10年	本科	乡村	公办	未评级	师范类专业	5	5	1	5	5	5	5	5	5	5	5	5	5	5	5	5	5	5	5	5	5	5	5	5	5	5	5	5	5
95	四川	女	26—35岁	5—10年	本科	乡镇	公办	未评级	非师范类专业	4	4	4	4	4	4	4	4	4	4	4	4	4	4	4	4	4	4	4	4	4	4	4	4	4	4	4	4	4
96	四川	女	25岁以下	3年以内	高中及以下	乡镇	公办	未评级	师范类专业	4	4	4	4	4	4	4	4	4	4	4	4	4	4	4	4	4	4	4	4	4	4	4	4	4	4	4	4	4
97	甘肃	女	36—45岁	5—10年	专科	城区	公办	未评级	师范类专业	5	5	5	5	5	5	5	5	5	5	5	5	5	5	5	5	5	5	5	5	5	5	5	5	5	5	5	5	5
98	四川	女	26—35岁	5—10年	专科	乡镇	公办	未评级	师范类专业	4	4	4	4	4	4	4	4	4	4	4	4	4	3	4	4	4	4	4	4	4	4	4	4	4	4	4	4	4
99	四川	女	26—35岁	5—10年	本科	乡镇	公办	未评级	师范类专业	3	3	3	4	4	4	4	4	4	4	4	4	4	4	4	4	4	4	5	5	5	5	5	5	5	4	4	4	4
100	四川	女	25岁以下	3年以内	专科	乡镇	公办	未评级	师范类专业	4	4	4	4	4	4	4	4	4	4	4	4	4	4	4	4	4	4	4	4	4	4	4	4	4	4	4	4	4
101	四川	女	46岁以上	15年以上	专科	城区	公办	中级	师范类专业	4	4	4	4	4	3	3	3	3	3	4	4	4	4	4	4	4	4	5	5	5	5	5	5	4	5	5	4	4
102	四川	女	26—35岁	5—10年	专科	城区	公办	未评级	师范类专业	4	4	3	4	4	4	4	3	3	3	3	4	3	3	3	3	3	3	3	3	4	4	4	4	3	4	4	4	3
103	四川	女	26—35岁	5—10年	本科	乡镇	公办	未评级	师范类专业	5	5	4	4	3	4	3	3	2	4	2	5	5	5	5	5	5	5	5	5	5	5	5	5	5	5	5	5	5
104	四川	女	36—45岁	10—15年	本科	乡镇	公办	初级	师范类专业	5	5	5	5	5	5	5	5	5	5	5	5	5	5	5	4	4	5	5	5	5	5	5	5	5	5	5	5	5
105	四川	女	26—35岁	3—5年	专科	城区	公办	未评级	师范类专业	5	5	5	5	5	5	5	5	5	5	5	5	5	5	5	5	5	5	5	5	5	5	5	5	5	5	5	5	5
106	四川	女	36—45岁	15年以上	本科	乡镇	公办	中级	师范类专业	5	5	5	5	4	4	4	4	4	4	4	4	4	4	4	4	4	4	4	4	4	4	4	4	4	4	4	4	4
107	四川	女	26—35岁	5—10年	本科	乡村	公办	未评级	师范类专业	4	4	4	4	4	4	4	4	4	4	4	5	5	5	5	5	5	4	4	4	4	4	4	5	4	4	4	5	5
108	四川	女	36—45岁	15年以上	本科	城区	公办	高级	师范类专业	5	5	5	5	4	4	5	5	4	5	5	4	4	4	4	4	4	4	5	4	5	5	4	4	5	5	5	5	5
109	四川	女	26—35岁	5—10年	本科	乡镇	公办	未评级	师范类专业	5	4	4	4	4	3	3	3	3	3	4	4	3	3	3	3	3	3	4	5	5	4	4	4	4	4	4	4	4
110	四川	女	25岁以下	3年以内	专科	城区	公办	未评级	师范类专业	5	5	5	5	5	5	5	5	5	5	5	5	5	5	5	5	5	5	5	5	5	5	5	5	5	5	5	5	5
111	四川	女	26—35岁	3—5年	专科	乡镇	普惠性民办	未评级	师范类专业	5	5	5	5	5	5	5	5	5	5	5	5	5	5	5	5	5	5	5	5	5	5	5	5	5	5	5	5	5
112	四川	女	46岁以上	15年以上	本科	乡镇	公办	高级	师范类专业	4	4	4	4	3	3	3	3	3	3	3	3	3	3	3	3	3	3	3	3	5	5	5	5	3	3	3	3	3
113	西藏	女	26—35岁	5—10年	本科	乡镇	公办	初级	非师范类专业	5	5	5	4	4	4	4	4	4	4	4	5	4	4	4	4	4	4	4	4	4	3	4	5	5	4	4	4	4
114	四川	女	25岁以下	3年以内	本科	乡镇	公办	未评级	师范类专业	5	4	5	5	4	5	4	4	5	4	5	4	5	5	4	5	5	4	4	4	4	3	5	3	3	5	3	4	5
115	四川	女	26—35岁	5—10年	本科	城区	公办	初级	师范类专业	5	5	5	5	5	5	5	4	4	5	5	5	5	5	5	5	5	5	5	5	5	5	5	5	5	5	5	5	5
116	四川	女	26—35岁	5—10年	专科	城区	公办	未评级	师范类专业	5	5	5	5	5	5	5	5	5	5	5	5	5	5	5	5	5	5	5	5	5	5	5	5	5	5	5	5	5
117	四川	女	26—35岁	5—10年	本科	乡镇	公办	未评级	师范类专业	5	5	5	5	5	5	5	5	3	4	3	5	4	5	5	5	5	5	5	5	5	5	5	5	5	5	5	5	5
118	四川	女	26—35岁	3—5年	本科	乡镇	公办	初级	师范类专业	4	5	4	4	4	4	4	4	4	4	4	4	4	4	4	4	4	4	4	4	4	4	4	4	4	4	4	4	4
119	四川	女	36—45岁	5—10年	本科	乡镇	公办	中级	师范类专业	5	5	5	5	5	5	5	5	5	5	5	5	5	5	5	5	5	5	5	5	5	5	5	5	5	5	5	5	5
120	四川	女	26—35岁	3—5年	本科	乡镇	公办	未评级	师范类专业	5	5	5	5	5	5	5	5	5	5	5	5	5	5	5	5	5	5	5	5	5	5	5	5	5	5	5	5	5
121	四川	女	26—35岁	5—10年	本科	城区	公办	未评级	师范类专业	4	4	4	4	4	4	4	4	4	4	4	4	4	4	4	4	4	4	4	4	4	4	4	4	4	4	4	4	4
122	四川	女	26—35岁	10—15年	本科	乡镇	公办	初级	师范类专业	5	5	5	5	5	5	5	4	3	4	4	4	5	5	5	5	4	4	4	5	5	5	5	5	5	5	5	5	5
123	四川	女	25岁以下	3年以内	专科	乡镇	公办	未评级	师范类专业	5	5	5	5	5	5	5	5	5	5	5	5	5	5	5	5	5	5	5	5	5	5	5	5	5	5	5	5	5
124	四川	女	36—45岁	15年以上	本科	城区	公办	中级	师范类专业	4	4	4	4	4	3	3	3	3	3	3	3	4	4	4	3	4	3	5	5	5	5	4	4	4	4	4	4	4
125	四川	女	26—35岁	3—5年	专科	乡镇	公办	未评级	师范类专业	4	3	4	5	5	4	4	4	4	4	5	5	5	5	5	5	5	5	5	5	5	5	4	5	5	5	5	5	5
126	四川	男	26—35岁	5—10年	专科	乡镇	公办	未评级	非师范类专业	3	5	4	5	4	5	5	5	5	5	5	5	5	5	5	5	5	5	5	5	5	5	5	5	5	5	5	5	5
127	四川	女	26—35岁	5—10年	专科	乡村	公办	未评级	非师范类专业	4	4	4	4	4	4	4	4	4	4	4	4	4	4	4	4	4	4	4	4	4	4	4	4	4	4	4	4	4
128	四川	女	26—35岁	10—15年	本科	乡镇	公办	未评级	师范类专业	5	5	3	4	4	3	4	3	3	3	4	5	4	4	4	4	4	4	4	4	5	5	5	5	5	5	5	5	4
129	四川	女	26—35岁	5—10年	专科	城区	公办	未评级	师范类专业	4	5	5	5	5	5	5	5	5	5	5	5	5	4	4	4	5	4	5	4	5	5	4	5	5	4	4	5	5
130	四川	女	25岁以下	3年以内	本科	城区	公办	未评级	师范类专业	4	4	4	4	4	4	4	4	4	4	4	4	4	4	4	4	4	4	4	4	4	4	4	4	4	4	4	4	4
131	四川	女	26—35岁	5—10年	高中及以下	城区	公办	未评级	师范类专业	5	5	5	5	5	5	5	5	5	5	5	5	5	5	5	5	5	5	5	5	5	5	5	5	5	5	5	5	5
132	四川	女	25岁以下	3年以内	本科	乡镇	公办	未评级	师范类专业	5	5	5	5	5	5	4	4	4	4	4	4	5	4	4	4	4	4	4	4	4	4	4	5	5	5	5	5	5
133	四川	女	25岁以下	3年以内	本科	乡镇	公办	未评级	师范类专业	4	4	3	3	3	2	4	3	3	3	3	3	3	3	3	4	3	4	5	4	5	4	4	4	4	4	4	3	3
134	四川	女	25岁以下	3年以内	本科	乡村	公办	未评级	师范类专业	5	5	5	5	5	5	5	4	5	5	5	5	5	5	5	5	5	5	5	5	5	5	5	5	5	5	5	5	5
135	四川	男	26—35岁	10—15年	本科	城区	公办	未评级	非师范类专业	5	5	5	5	5	5	5	5	5	5	5	5	5	5	5	5	5	5	5	5	5	5	5	5	5	5	5	5	5
136	四川	女	26—35岁	5—10年	本科	城区	公办	初级	师范类专业	5	5	5	5	5	5	5	5	5	5	5	5	5	5	5	5	5	5	5	5	5	5	5	5	5	5	5	5	5
137	四川	女	36—45岁	15年以上	本科	城区	公办	中级	师范类专业	5	4	4	4	4	3	3	3	3	3	3	3	3	3	3	3	3	3	3	3	3	3	3	3	3	4	4	4	4
138	四川	女	26—35岁	5—10年	专科	乡镇	公办	未评级	非师范类专业	4	4	4	4	4	4	4	4	4	4	4	4	4	4	4	4	4	4	4	4	4	4	4	4	4	4	4	4	4
139	四川	女	26—35岁	5—10年	专科	城区	公办	未评级	非师范类专业	4	4	3	4	3	4	4	4	4	4	4	4	4	4	4	4	4	3	4	4	4	5	4	4	4	4	4	4	4
140	四川	女	26—35岁	5—10年	本科	城区	公办	初级	师范类专业	5	4	4	4	4	4	4	4	4	4	4	4	4	4	4	4	4	4	4	3	4	4	4	4	4	4	4	4	3
141	四川	女	26—35岁	5—10年	本科	城区	公办	初级	师范类专业	5	5	5	5	5	5	5	5	5	5	5	5	5	5	5	5	5	5	5	5	5	5	5	5	5	5	5	5	5
142	四川	女	26—35岁	10—15年	本科	城区	公办	初级	师范类专业	5	5	5	5	5	5	5	5	5	5	5	5	5	1	5	5	5	5	5	5	5	5	5	5	5	5	5	5	5
143	四川	女	46岁以上	15年以上	本科	城区	公办	高级	师范类专业	5	4	4	4	4	4	4	4	4	4	4	4	4	4	4	4	4	4	4	4	4	4	4	4	4	4	4	4	4
144	四川	女	26—35岁	5—10年	本科	乡镇	公办	初级	师范类专业	5	5	5	5	5	5	5	4	4	5	5	5	5	3	3	5	5	4	5	5	5	5	4	5	3	5	5	4	4
145	四川	女	36—45岁	15年以上	本科	城区	公办	中级	师范类专业	4	4	4	4	3	2	2	2	2	2	4	2	3	3	2	3	2	3	4	4	4	2	3	2	2	2	3	3	2
146	四川	女	25岁以下	3年以内	专科	乡镇	公办	未评级	师范类专业	4	4	4	4	4	4	4	4	4	4	4	4	4	4	4	4	4	4	4	4	4	4	4	4	4	4	4	4	4
147	四川	女	26—35岁	5—10年	本科	城区	公办	未评级	师范类专业	5	5	5	5	5	5	5	5	4	5	5	5	5	5	5	5	5	4	4	4	4	5	5	5	5	5	5	5	5
148	四川	女	26—35岁	10—15年	本科	城区	公办	初级	师范类专业	5	5	5	5	5	5	5	5	5	5	4	4	4	4	4	4	4	4	4	4	4	4	4	4	4	4	4	4	4
149	四川	女	26—35岁	5—10年	本科	乡镇	公办	初级	师范类专业	4	5	4	4	3	4	4	4	4	5	4	4	4	4	5	5	4	4	5	5	4	4	4	5	4	4	4	4	5
150	四川	女	26—35岁	5—10年	专科	乡镇	公办	未评级	师范类专业	5	4	4	4	4	3	4	3	3	4	4	4	3	3	3	3	3	3	4	4	4	4	4	4	4	3	3	3	3
151	四川	女	36—45岁	15年以上	本科	城区	公办	中级	师范类专业	5	4	4	4	4	4	4	4	4	4	4	4	4	4	4	4	4	4	5	4	4	4	4	4	4	4	4	4	3
152	四川	女	46岁以上	15年以上	本科	城区	公办	高级	师范类专业	5	5	5	5	5	5	4	3	3	3	3	3	3	4	4	4	3	3	3	4	4	4	4	4	4	4	4	4	4
153	四川	女	26—35岁	5—10年	本科	乡镇	公办	未评级	师范类专业	5	5	5	5	5	5	5	5	5	5	5	5	5	4	4	4	4	4	4	4	4	5	5	5	5	5	5	5	5
154	四川	女	26—35岁	5—10年	本科	乡镇	公办	中级	师范类专业	5	4	4	3	3	4	4	4	4	4	4	4	4	4	4	4	4	4	4	4	5	3	3	4	4	4	4	3	4
155	四川	女	26—35岁	3—5年	本科	城区	公办	初级	师范类专业	4	4	4	4	4	4	4	4	4	4	4	4	4	4	4	4	4	4	4	4	4	4	4	4	4	4	4	4	4
156	四川	女	26—35岁	3年以内	本科	乡镇	公办	初级	师范类专业	5	5	5	5	5	5	5	5	5	5	5	5	5	5	4	5	5	4	5	5	5	5	5	5	5	5	5	5	5
157	四川	女	26—35岁	5—10年	本科	乡镇	公办	初级	非师范类专业	5	5	5	5	5	5	5	5	5	5	5	5	5	5	5	5	5	5	5	5	5	5	5	5	5	5	5	5	5
158	四川	女	25岁以下	3年以内	本科	乡镇	公办	未评级	师范类专业	5	5	5	3	4	3	5	3	3	3	4	3	4	4	4	4	3	4	4	5	5	4	4	4	4	4	4	4	4
159	四川	女	26—35岁	5—10年	专科	乡村	公办	未评级	非师范类专业	5	4	4	4	4	4	4	4	4	4	4	4	3	3	3	3	3	3	3	3	3	3	3	3	3	3	3	3	3
160	四川	女	26—35岁	3年以内	本科	城区	公办	未评级	师范类专业	5	5	5	5	5	5	5	5	5	3	5	5	5	5	5	5	5	4	4	5	5	5	5	5	5	5	5	5	5
161	四川	女	26—35岁	3—5年	专科	乡镇	公办	未评级	师范类专业	5	5	5	5	5	5	5	5	5	5	4	4	4	4	4	4	4	4	4	4	4	4	4	4	4	4	4	4	4
162	四川	女	26—35岁	5—10年	本科	乡镇	公办	初级	师范类专业	5	5	5	5	5	4	4	4	4	4	4	5	4	4	4	4	4	4	4	4	5	4	5	4	4	4	4	4	4
163	四川	女	26—35岁	3年以内	专科	乡镇	公办	未评级	师范类专业	5	5	5	5	5	5	5	5	5	5	5	5	5	5	5	5	5	5	5	5	5	5	5	5	5	5	5	5	5
164	四川	女	36—45岁	15年以上	本科	城区	公办	初级	非师范类专业	3	4	3	3	3	3	3	3	3	3	3	3	3	3	3	3	3	3	4	4	4	4	3	4	3	3	3	3	3
165	四川	女	26—35岁	5—10年	本科	乡村	公办	初级	师范类专业	4	4	4	4	4	4	4	4	4	4	4	4	4	4	4	4	4	4	4	4	4	4	4	4	4	4	4	4	4
166	四川	女	26—35岁	5—10年	本科	乡镇	公办	未评级	非师范类专业	5	5	5	5	5	5	5	5	5	5	5	5	5	5	5	5	5	5	5	5	5	5	5	5	5	5	5	5	5
167	四川	女	26—35岁	5—10年	本科	乡村	公办	初级	师范类专业	3	4	4	4	3	4	4	4	3	4	3	3	3	4	4	3	4	4	4	4	4	4	4	3	4	4	4	4	4
168	四川	女	26—35岁	5—10年	本科	乡镇	公办	未评级	师范类专业	3	4	4	4	4	4	4	4	4	4	4	4	4	4	4	3	3	4	3	3	4	4	4	4	4	3	4	3	3
169	四川	女	26—35岁	3—5年	专科	乡镇	公办	未评级	师范类专业	3	3	3	3	3	4	3	3	3	3	3	3	3	3	3	3	3	3	3	4	4	4	4	3	3	3	3	3	3
170	四川	女	26—35岁	3—5年	专科	乡镇	公办	未评级	师范类专业	3	3	4	4	4	4	4	4	4	4	4	4	4	4	4	4	4	3	4	4	4	4	4	4	4	4	4	4	4
171	四川	女	25岁以下	3年以内	本科	乡镇	公办	未评级	师范类专业	5	5	5	5	5	5	5	5	5	5	5	5	5	5	5	5	5	5	5	5	5	5	5	5	5	5	5	5	5
172	四川	女	46岁以上	15年以上	专科	城区	公办	高级	师范类专业	5	5	5	5	5	5	5	5	5	5	5	5	5	5	5	5	5	5	5	5	5	5	5	5	5	5	5	5	5
173	四川	女	26—35岁	3年以内	本科	乡镇	公办	未评级	师范类专业	4	4	3	4	4	4	4	4	4	4	4	4	4	4	4	4	4	4	5	5	5	5	5	5	5	5	5	5	5
174	四川	女	46岁以上	15年以上	专科	城区	公办	中级	师范类专业	5	5	5	5	5	5	3	3	3	3	3	3	3	3	3	3	3	3	5	5	5	5	5	5	5	5	5	5	4
175	四川	女	26—35岁	5—10年	本科	乡村	公办	初级	师范类专业	4	4	4	4	3	3	3	3	3	3	3	3	3	3	3	3	3	3	5	5	5	5	5	4	4	4	4	3	3
176	四川	女	26—35岁	5—10年	本科	乡镇	公办	未评级	师范类专业	5	5	5	5	5	5	5	5	5	5	5	5	5	5	5	5	5	5	5	5	5	5	5	5	5	5	5	5	5
177	四川	女	46岁以上	15年以上	专科	城区	公办	高级	师范类专业	4	4	4	4	4	4	4	4	4	4	4	4	4	4	4	4	4	4	4	4	4	4	4	4	4	4	4	4	4
178	四川	女	26—35岁	3—5年	本科	乡村	公办	未评级	非师范类专业	4	4	4	4	5	5	5	5	4	3	4	4	4	4	4	4	4	4	4	4	4	4	4	4	4	4	4	4	4
179	四川	女	46岁以上	15年以上	专科	乡镇	公办	高级	师范类专业	4	4	4	4	4	4	4	4	4	4	4	4	4	4	4	4	4	4	4	4	4	4	4	4	4	4	4	4	4
180	四川	女	26—35岁	5—10年	本科	乡镇	公办	初级	师范类专业	5	5	5	5	5	5	5	5	5	5	5	5	5	5	5	5	5	5	5	5	5	5	5	5	5	5	5	5	5
181	四川	女	26—35岁	3—5年	本科	乡镇	公办	未评级	师范类专业	4	4	4	4	4	4	4	3	4	3	4	4	4	3	3	3	3	4	4	4	4	4	3	4	3	3	3	4	3
182	四川	女	46岁以上	15年以上	专科	城区	公办	高级	师范类专业	3	4	4	4	3	4	4	3	3	3	4	4	4	4	4	4	4	4	4	4	4	4	4	4	4	4	4	4	4
183	四川	女	36—45岁	15年以上	本科	城区	公办	中级	师范类专业	5	5	4	4	4	5	5	4	5	5	4	3	3	4	5	4	5	5	5	5	5	5	5	5	4	5	5	4	5
184	四川	女	26—35岁	5—10年	本科	乡镇	公办	初级	师范类专业	5	5	5	5	5	5	5	5	5	5	5	5	5	5	5	5	5	5	5	5	5	5	5	5	5	5	5	5	5
185	四川	女	26—35岁	5—10年	本科	乡村	公办	初级	师范类专业	4	4	4	4	4	4	4	4	4	4	4	4	4	4	4	4	4	4	4	4	4	4	4	4	4	4	4	4	4
186	四川	女	46岁以上	15年以上	本科	城区	公办	中级	非师范类专业	4	3	3	4	3	3	3	3	3	3	3	3	3	3	3	3	3	3	4	4	4	3	4	3	3	3	4	4	3
187	四川	女	26—35岁	3—5年	本科	乡村	公办	未评级	师范类专业	5	5	5	5	5	5	5	5	5	5	5	4	4	4	4	4	4	4	4	4	4	4	5	5	4	4	4	4	4
188	四川	女	26—35岁	10—15年	本科	城区	公办	中级	师范类专业	4	4	4	4	4	4	4	4	4	4	4	4	4	4	4	4	4	4	4	4	4	4	4	4	4	4	4	4	4
189	四川	女	25岁以下	3年以内	本科	乡镇	公办	未评级	师范类专业	5	4	4	4	4	4	3	3	3	4	4	3	3	3	3	3	3	3	4	4	4	4	4	4	4	3	4	3	3
190	四川	女	26—35岁	3—5年	本科	乡镇	公办	初级	师范类专业	3	3	3	3	3	3	3	3	3	3	3	3	3	3	3	3	3	3	3	3	3	3	3	3	3	3	3	3	3
191	四川	女	26—35岁	3年以内	本科	乡镇	公办	未评级	师范类专业	4	4	4	4	4	4	4	4	4	4	3	4	4	4	4	4	4	4	4	4	4	4	4	4	4	4	4	4	4
192	四川	女	26—35岁	5—10年	本科	城区	公办	初级	师范类专业	4	4	4	4	4	4	4	4	4	4	4	4	4	4	4	4	4	4	4	4	4	4	4	4	4	4	4	4	4
193	四川	女	46岁以上	15年以上	专科	城区	公办	高级	师范类专业	5	5	5	5	5	5	5	5	5	5	5	5	5	5	5	5	5	5	5	5	5	5	5	5	5	5	5	5	5
194	四川	女	46岁以上	15年以上	专科	乡镇	公办	中级	师范类专业	4	4	4	4	4	5	4	3	3	4	4	4	4	4	4	4	4	4	4	4	4	4	4	4	4	4	4	4	4
195	四川	女	26—35岁	5—10年	本科	乡镇	公办	初级	师范类专业	4	4	4	4	3	4	3	4	4	4	4	4	4	4	4	4	4	3	5	5	5	4	4	4	4	4	4	4	4
196	四川	女	26—35岁	5—10年	本科	乡村	公办	初级	师范类专业	5	5	5	5	5	4	5	5	5	5	5	5	4	4	4	4	4	4	4	5	5	3	5	3	4	4	4	4	4
197	四川	女	26—35岁	3年以内	专科	乡镇	公办	未评级	师范类专业	3	4	1	1	1	1	1	1	1	1	1	1	1	2	2	2	2	2	2	2	2	3	4	1	1	3	2	3	3
198	四川	女	25岁以下	3—5年	专科	乡村	公办	未评级	师范类专业	5	5	5	5	5	5	5	5	5	5	5	5	5	5	5	5	5	5	5	5	5	5	5	5	5	5	5	5	5
199	四川	男	25岁以下	3—5年	专科	乡镇	公办	未评级	非师范类专业	4	5	4	4	3	4	4	4	4	4	4	4	4	4	4	4	4	4	4	4	3	4	4	4	4	4	4	4	4
200	四川	女	26—35岁	5—10年	本科	乡镇	公办	未评级	师范类专业	4	4	4	4	4	4	4	3	4	4	4	4	4	4	4	4	4	4	3	4	4	5	4	4	4	4	4	4	4
201	四川	女	36—45岁	15年以上	本科	城区	公办	中级	师范类专业	5	5	5	5	4	4	4	4	3	3	4	4	4	4	4	4	4	4	4	4	4	4	4	4	4	4	4	4	4
202	四川	男	26—35岁	5—10年	本科	乡镇	公办	未评级	师范类专业	4	4	3	3	3	4	4	4	3	4	4	3	5	5	3	3	2	3	3	4	5	5	4	5	5	5	5	5	3
203	四川	女	26—35岁	3—5年	本科	乡镇	公办	初级	师范类专业	4	4	3	4	3	3	3	3	4	4	3	4	3	3	3	3	4	4	4	4	4	4	4	4	4	4	4	4	4
204	四川	女	26—35岁	5—10年	本科	乡镇	公办	未评级	师范类专业	4	5	4	4	4	4	4	3	4	4	4	4	4	4	4	4	4	4	5	5	5	5	5	5	5	4	4	4	4
205	四川	女	46岁以上	15年以上	专科	城区	公办	高级	师范类专业	4	4	4	4	4	4	4	3	3	4	4	4	3	3	4	3	3	3	4	4	4	4	4	4	3	4	4	3	4
206	四川	女	46岁以上	15年以上	专科	城区	公办	高级	非师范类专业	4	4	4	4	4	4	4	3	4	4	5	4	4	4	4	4	4	4	4	4	4	4	4	4	4	4	4	4	4
207	四川	女	26—35岁	5—10年	本科	城区	公办	初级	师范类专业	5	4	4	4	4	4	4	4	4	4	4	4	4	4	4	4	4	4	4	4	4	4	4	4	4	4	4	4	4
208	四川	女	25岁以下	5—10年	专科	城区	公办	未评级	师范类专业	5	5	5	5	5	5	5	5	5	5	5	5	5	5	5	5	5	5	5	5	5	5	5	5	5	5	5	5	5
209	四川	女	36—45岁	15年以上	本科	城区	公办	中级	师范类专业	5	5	4	4	4	4	4	3	3	3	4	4	4	4	4	4	4	4	5	4	5	4	4	4	4	4	4	4	4
210	四川	女	36—45岁	15年以上	专科	城区	公办	未评级	师范类专业	5	5	5	5	5	5	5	5	5	5	5	5	5	5	5	5	5	5	5	5	5	5	5	5	5	5	5	5	5
211	四川	女	26—35岁	5—10年	本科	乡镇	公办	未评级	师范类专业	5	5	5	5	5	5	5	4	4	5	5	5	5	5	5	5	5	5	5	5	5	5	5	5	5	5	5	5	5
212	四川	男	36—45岁	10—15年	本科	乡村	公办	未评级	非师范类专业	4	4	4	4	4	4	4	4	4	4	4	4	4	4	4	4	4	4	4	4	4	4	4	4	4	4	4	4	4
213	四川	女	46岁以上	15年以上	专科	城区	公办	中级	师范类专业	5	5	5	5	5	5	5	5	5	5	5	5	5	5	5	5	5	5	5	5	5	5	5	5	5	5	5	5	5
214	四川	女	26—35岁	3—5年	专科	城区	公办	未评级	师范类专业	4	4	4	4	4	4	4	4	4	4	4	4	4	4	4	4	4	4	4	4	4	4	4	4	4	4	4	4	4
215	四川	女	25岁以下	3年以内	专科	乡镇	公办	未评级	非师范类专业	4	4	4	4	4	4	4	4	4	4	4	4	3	4	3	2	3	4	2	4	3	4	4	2	1	1	4	3	4
216	四川	女	26—35岁	5—10年	本科	乡镇	公办	未评级	师范类专业	5	5	4	4	4	4	4	3	4	4	4	4	4	4	4	4	4	4	4	4	4	4	4	4	4	4	4	4	4
217	西藏	女	36—45岁	3年以内	本科	城区	公办	中级	师范类专业	5	5	5	5	5	5	5	5	5	5	5	5	5	5	5	5	5	5	5	5	5	5	5	5	5	5	5	5	5
218	四川	女	26—35岁	5—10年	本科	乡镇	公办	未评级	师范类专业	5	5	5	5	5	4	5	5	4	4	5	4	4	5	5	4	4	5	4	4	4	5	5	4	5	5	5	5	5
219	四川	女	25岁以下	3年以内	专科	乡镇	公办	未评级	非师范类专业	4	4	5	5	5	4	4	3	3	4	4	4	5	4	4	3	4	4	3	3	4	4	4	4	4	4	4	4	4
220	西藏	女	26—35岁	3—5年	专科	乡村	公办	初级	师范类专业	5	5	5	5	5	5	5	5	5	5	5	5	5	5	5	5	5	5	5	5	5	5	5	5	5	5	5	5	5
221	西藏	女	26—35岁	5—10年	专科	城区	公办	初级	师范类专业	5	5	5	4	5	4	5	4	4	5	4	5	5	4	5	5	5	5	5	4	5	4	4	5	5	5	5	5	5
222	西藏	男	25岁以下	3年以内	专科	乡村	公办	未评级	师范类专业	5	4	3	4	5	5	4	4	4	4	4	4	5	5	4	5	4	5	5	4	3	5	5	3	4	4	4	5	3
223	西藏	男	26—35岁	3—5年	专科	乡镇	公办	未评级	非师范类专业	3	3	3	3	3	3	3	3	3	3	3	3	3	3	3	3	3	3	3	3	3	3	3	3	3	3	3	3	3
224	西藏	女	26—35岁	3—5年	本科	乡镇	公办	未评级	师范类专业	4	4	4	4	4	4	4	4	4	4	4	4	4	4	4	4	4	4	4	4	4	4	4	4	4	4	4	4	4
225	西藏	女	26—35岁	5—10年	专科	乡镇	公办	初级	非师范类专业	4	4	4	4	4	4	4	4	4	4	4	4	4	4	4	4	4	4	4	4	4	4	4	4	4	4	4	4	4
226	西藏	女	26—35岁	5—10年	本科	城区	公办	中级	非师范类专业	4	4	4	4	4	4	4	4	4	4	4	4	4	4	4	4	4	4	4	4	4	4	4	4	4	4	4	4	4
227	西藏	女	25岁以下	3年以内	专科	城区	公办	初级	师范类专业	4	4	4	4	4	4	4	4	4	4	4	4	4	4	4	4	4	4	4	4	4	4	4	3	4	4	4	4	4
228	西藏	女	25岁以下	3年以内	专科	乡镇	公办	未评级	师范类专业	5	5	4	4	4	4	4	4	4	4	4	4	4	4	4	4	4	4	4	4	4	4	4	4	4	4	4	4	4
229	西藏	女	25岁以下	3年以内	本科	乡镇	公办	未评级	非师范类专业	4	4	4	4	4	3	3	3	3	3	3	3	3	3	3	4	4	3	5	5	5	5	5	5	5	5	4	4	4
230	西藏	女	25岁以下	3年以内	专科	乡镇	公办	初级	师范类专业	4	4	4	4	4	4	4	4	4	4	4	4	4	4	4	4	4	4	4	4	4	4	4	4	4	4	4	4	4
231	西藏	女	26—35岁	5—10年	本科	乡镇	公办	中级	非师范类专业	3	4	4	4	4	4	4	4	4	4	4	4	4	4	4	4	4	4	4	4	4	4	4	4	4	4	4	4	4
232	西藏	女	26—35岁	5—10年	本科	乡镇	公办	初级	非师范类专业	5	5	5	5	5	5	5	5	5	5	5	5	5	5	5	5	5	5	5	5	5	5	5	5	4	4	4	4	4
233	西藏	女	26—35岁	3—5年	专科	乡镇	公办	未评级	师范类专业	4	4	4	4	5	5	4	5	5	5	5	5	5	5	5	5	5	4	5	5	5	5	5	5	5	5	5	5	5
234	西藏	女	26—35岁	5—10年	本科	乡镇	公办	初级	非师范类专业	5	5	5	5	5	5	5	5	5	5	5	5	5	5	5	5	5	5	5	5	5	5	5	5	5	5	5	5	5
235	西藏	女	25岁以下	3年以内	专科	乡镇	公办	初级	师范类专业	4	5	5	4	4	4	4	4	4	4	4	4	5	5	5	5	4	5	5	5	5	4	4	4	4	4	4	4	4
236	西藏	女	26—35岁	5—10年	本科	乡镇	公办	中级	非师范类专业	4	4	4	4	4	4	4	4	4	4	4	4	4	4	4	4	4	4	4	4	4	4	4	4	4	4	4	4	4
237	西藏	女	26—35岁	3年以内	专科	乡镇	公办	未评级	师范类专业	5	5	5	5	5	5	5	4	4	4	4	4	4	4	4	4	4	4	4	4	4	4	4	4	4	4	4	4	4
238	西藏	女	26—35岁	3年以内	专科	乡镇	营利性民办	初级	师范类专业	4	4	4	4	4	4	4	4	4	4	4	4	4	4	4	4	4	4	4	4	3	4	4	4	4	4	4	4	4
239	西藏	女	25岁以下	3年以内	本科	城区	公办	初级	师范类专业	4	5	4	5	4	5	5	5	5	5	5	5	5	5	5	4	5	5	4	5	5	4	5	5	5	4	5	4	5
240	西藏	女	26—35岁	10—15年	本科	城区	营利性民办	初级	非师范类专业	4	4	4	4	4	4	4	4	4	4	4	4	4	4	4	4	4	4	4	4	4	4	4	4	4	4	4	4	4
241	西藏	女	26—35岁	5—10年	专科	城区	公办	中级	非师范类专业	4	5	4	3	4	4	4	3	4	4	4	5	4	4	4	4	3	4	4	4	4	5	5	4	5	5	4	4	4
242	西藏	女	25岁以下	3年以内	专科	乡村	普惠性民办	初级	师范类专业	3	3	3	3	3	3	3	3	3	3	3	3	3	3	3	3	3	3	3	3	3	3	3	3	3	3	3	3	3
243	西藏	女	26—35岁	3—5年	专科	乡村	公办	未评级	非师范类专业	5	5	5	5	5	4	4	5	5	5	5	5	5	5	5	5	5	5	5	5	5	5	5	5	5	5	5	4	5
244	西藏	女	26—35岁	5—10年	本科	城区	公办	初级	非师范类专业	5	4	4	4	4	4	4	4	4	4	4	3	4	4	3	4	4	4	4	5	4	4	4	4	4	4	4	4	4
245	西藏	女	26—35岁	3—5年	专科	乡村	公办	未评级	非师范类专业	5	5	4	4	5	4	5	5	5	4	4	4	4	4	4	4	4	4	5	5	4	5	5	5	5	5	5	5	5
246	西藏	男	25岁以下	3年以内	高中及以下	城区	公办	初级	非师范类专业	5	4	4	4	4	4	4	4	4	4	4	4	4	4	4	4	4	4	4	4	4	4	4	4	4	4	4	4	4
247	西藏	女	26—35岁	5—10年	专科	城区	公办	中级	非师范类专业	4	4	4	4	4	4	4	4	4	4	4	4	4	4	4	4	4	4	4	4	4	4	4	4	4	4	4	4	4
248	西藏	男	25岁以下	3年以内	专科	城区	公办	未评级	师范类专业	4	4	4	4	4	4	4	4	4	4	4	4	4	4	4	4	4	4	4	4	4	4	4	4	4	4	4	4	4
249	西藏	女	25岁以下	3年以内	专科	乡村	公办	初级	师范类专业	3	3	4	4	4	4	4	3	3	3	3	3	3	4	3	3	3	3	3	4	4	4	3	4	4	4	4	4	4
250	西藏	女	26—35岁	15年以上	本科	城区	公办	中级	师范类专业	5	4	4	4	4	3	4	4	3	3	4	4	4	3	3	3	3	3	4	4	4	4	4	4	4	3	4	4	4
251	西藏	女	26—35岁	5—10年	本科	城区	公办	中级	非师范类专业	5	4	4	4	4	4	4	4	4	4	4	4	4	4	4	4	4	4	4	4	4	4	4	4	4	4	4	4	4
252	西藏	女	26—35岁	3—5年	本科	城区	公办	初级	非师范类专业	5	5	5	5	5	5	5	5	5	5	5	4	5	5	5	5	5	5	5	5	5	5	5	5	5	5	5	5	5
253	西藏	女	25岁以下	3年以内	专科	乡镇	公办	初级	师范类专业	5	5	5	5	5	5	5	5	5	5	5	5	4	4	4	4	4	5	5	4	5	5	4	4	4	4	4	4	5
254	西藏	女	25岁以下	3年以内	专科	乡镇	普惠性民办	未评级	师范类专业	5	5	5	5	5	5	5	5	5	5	5	5	5	4	4	5	5	5	5	5	5	5	5	5	5	5	5	5	4
255	西藏	女	25岁以下	3年以内	专科	乡镇	普惠性民办	初级	师范类专业	5	5	5	5	5	5	5	5	5	5	5	5	5	4	5	5	5	5	5	5	5	5	5	4	4	5	5	5	5
256	西藏	女	25岁以下	3年以内	专科	乡村	公办	初级	师范类专业	5	4	4	3	3	4	4	4	4	4	4	4	4	4	4	4	3	3	4	5	4	4	4	4	4	4	4	4	4
257	西藏	女	25岁以下	3—5年	专科	乡镇	公办	初级	师范类专业	4	4	5	5	5	5	5	4	5	5	4	4	4	4	4	4	4	4	4	4	4	4	4	5	5	5	5	5	5
258	西藏	女	26—35岁	5—10年	本科	城区	公办	初级	师范类专业	5	5	5	5	4	5	4	5	5	5	5	5	5	5	5	5	5	5	4	4	4	4	5	4	4	4	4	5	4
259	西藏	女	26—35岁	5—10年	专科	城区	公办	初级	师范类专业	5	5	5	5	5	5	5	5	5	5	5	5	5	5	5	5	5	5	5	5	5	5	5	5	4	4	4	4	4
260	西藏	男	25岁以下	3年以内	高中及以下	乡镇	公办	未评级	非师范类专业	4	4	4	4	4	4	4	4	4	4	4	4	4	4	4	4	4	4	4	4	4	4	4	4	4	4	4	4	3
261	西藏	女	25岁以下	3年以内	专科	城区	公办	未评级	师范类专业	5	4	4	4	4	4	4	4	4	4	4	4	4	4	4	4	4	4	4	4	4	4	4	4	4	4	4	4	4
262	西藏	女	25岁以下	3—5年	专科	城区	公办	初级	师范类专业	4	4	4	4	4	4	4	4	4	4	4	4	4	4	4	4	4	4	4	4	4	4	4	4	4	4	4	4	4
263	西藏	女	36—45岁	15年以上	本科	城区	公办	高级	师范类专业	4	4	4	4	4	3	4	3	4	4	4	4	4	4	4	4	5	5	4	4	4	4	4	4	4	4	4	4	4
264	西藏	男	25岁以下	3年以内	专科	乡镇	公办	未评级	师范类专业	4	4	4	4	4	4	4	4	4	4	4	4	4	4	4	4	4	4	4	3	4	4	4	4	4	3	4	4	4
265	西藏	女	26—35岁	5—10年	专科	乡镇	公办	初级	师范类专业	4	4	3	3	4	3	3	3	4	4	4	4	4	4	4	4	4	4	4	4	4	4	4	4	4	4	4	4	4
266	西藏	男	26—35岁	3—5年	专科	乡村	公办	未评级	非师范类专业	5	5	4	5	4	4	4	4	4	4	4	4	4	4	4	4	4	4	4	4	5	5	4	4	3	4	4	5	3
267	西藏	女	25岁以下	3年以内	专科	城区	公办	未评级	师范类专业	4	4	4	4	4	3	4	3	4	3	4	4	3	4	4	4	4	3	4	4	4	4	4	4	4	4	4	4	4
268	西藏	男	25岁以下	3—5年	专科	乡镇	公办	未评级	师范类专业	5	5	5	4	5	5	5	5	5	5	5	5	5	5	5	5	5	5	5	5	5	5	5	5	5	5	5	5	5
269	西藏	男	26—35岁	3—5年	专科	乡镇	公办	未评级	非师范类专业	5	4	4	4	4	5	5	5	5	5	5	5	5	5	5	5	5	5	5	5	5	5	5	5	5	5	5	5	5
270	西藏	女	26—35岁	3—5年	专科	乡镇	公办	初级	师范类专业	4	4	4	4	4	4	4	4	4	4	4	4	4	4	4	4	4	4	4	4	4	4	4	4	4	4	4	4	4
271	西藏	女	26—35岁	5—10年	本科	乡镇	普惠性民办	中级	师范类专业	5	5	5	5	5	5	5	5	5	5	5	5	5	5	5	5	5	5	5	5	5	5	5	5	5	5	5	5	5
272	西藏	女	26—35岁	3—5年	本科	乡镇	公办	初级	师范类专业	5	5	5	5	5	5	5	5	5	4	5	5	5	4	4	5	5	3	5	5	5	5	5	5	5	5	5	4	4
273	广东	女	26—35岁	3年以内	本科	城区	公办	未评级	师范类专业	5	5	5	5	5	5	5	5	5	5	5	5	5	5	5	5	5	5	5	5	5	5	5	5	5	5	5	5	5
274	西藏	女	25岁以下	3年以内	专科	乡镇	公办	未评级	非师范类专业	4	4	4	4	4	4	4	4	4	4	4	4	4	4	4	4	4	4	4	4	4	4	4	4	4	4	4	4	4
275	西藏	女	25岁以下	3年以内	专科	乡村	公办	初级	师范类专业	5	5	5	5	5	5	5	5	5	5	5	5	5	5	5	5	5	5	4	4	4	4	4	4	4	4	4	4	4
276	西藏	女	26—35岁	5—10年	本科	城区	公办	初级	师范类专业	5	5	5	5	5	5	5	5	5	5	5	5	5	5	5	5	5	5	5	5	5	5	5	5	5	5	5	5	5
277	西藏	女	25岁以下	3年以内	专科	城区	公办	初级	师范类专业	4	4	4	4	4	4	3	4	4	4	4	3	4	4	4	4	4	4	4	4	4	4	4	4	4	4	4	4	4
278	西藏	男	26—35岁	3—5年	专科	乡村	公办	未评级	非师范类专业	5	5	4	3	4	4	4	3	4	4	3	4	4	3	4	3	4	4	4	4	4	4	3	4	4	3	4	3	4
279	西藏	女	25岁以下	3年以内	专科	乡镇	公办	初级	师范类专业	5	5	5	5	4	4	5	4	5	4	5	5	5	4	4	4	4	4	5	5	5	5	5	5	5	5	5	5	5
280	西藏	女	26—35岁	5—10年	专科	乡镇	公办	初级	非师范类专业	4	4	4	4	4	4	4	4	4	4	4	4	4	4	4	4	4	4	4	4	4	4	4	4	4	4	4	4	4
281	西藏	男	26—35岁	3—5年	专科	乡村	公办	未评级	师范类专业	5	5	4	4	4	4	4	3	3	3	3	4	3	3	3	3	3	3	3	3	4	4	4	4	3	3	3	3	3
282	西藏	男	25岁以下	3年以内	高中及以下	乡镇	公办	初级	师范类专业	5	5	5	5	5	5	5	5	5	5	5	5	5	5	5	5	5	5	5	5	5	5	5	5	5	5	5	5	5
283	西藏	男	26—35岁	3—5年	本科	城区	公办	初级	非师范类专业	5	5	5	5	5	5	5	5	5	5	5	5	5	5	5	5	5	5	5	5	5	5	5	5	5	5	5	5	5
284	西藏	女	25岁以下	3年以内	专科	城区	公办	未评级	师范类专业	4	4	4	4	4	4	4	4	3	3	4	4	4	4	4	4	4	4	4	4	4	4	4	4	4	4	4	4	4
285	西藏	男	26—35岁	3—5年	专科	城区	普惠性民办	高级	非师范类专业	4	4	4	4	4	4	4	4	4	4	4	4	4	4	4	4	4	4	4	4	4	4	4	4	5	4	4	4	4
286	西藏	女	26—35岁	5—10年	本科	乡镇	公办	中级	师范类专业	5	5	5	5	5	5	4	4	4	4	5	5	4	5	4	4	4	4	5	5	5	4	4	4	4	5	5	5	5
287	西藏	女	36—45岁	10—15年	本科	乡镇	公办	中级	师范类专业	4	5	5	4	3	3	4	3	3	3	4	3	4	5	4	4	3	4	5	5	5	5	5	5	4	4	5	4	4
288	西藏	女	26—35岁	3年以内	专科	乡村	公办	未评级	师范类专业	4	4	4	4	4	3	2	2	2	4	2	3	2	3	3	3	3	3	3	3	3	4	4	4	3	4	3	3	3
289	西藏	女	25岁以下	3年以内	专科	城区	公办	未评级	非师范类专业	4	4	4	4	4	3	3	3	4	4	4	4	4	3	4	3	3	3	3	4	4	4	4	4	3	3	3	3	4
290	西藏	女	26—35岁	5—10年	本科	城区	公办	中级	非师范类专业	4	4	4	4	4	4	4	4	4	4	4	4	4	4	4	4	4	4	4	4	4	4	4	4	4	4	4	4	4
291	西藏	女	26—35岁	3—5年	本科	乡镇	公办	初级	非师范类专业	5	5	3	3	5	5	4	4	5	3	3	4	4	5	5	5	4	4	4	4	4	3	5	4	4	4	4	4	4
292	西藏	女	25岁以下	3—5年	专科	乡村	普惠性民办	高级	非师范类专业	5	5	4	4	5	3	3	5	5	4	3	5	4	5	5	5	4	4	5	3	4	4	5	5	4	4	3	4	4
293	西藏	女	25岁以下	3年以内	专科	乡村	公办	未评级	非师范类专业	5	5	5	5	5	4	4	5	5	5	5	5	5	5	5	5	5	5	5	5	5	5	5	4	4	4	4	5	5
294	西藏	女	26—35岁	5—10年	本科	乡镇	普惠性民办	初级	师范类专业	4	3	4	4	4	4	4	3	3	3	3	3	3	3	3	3	3	3	3	3	3	3	3	3	3	3	3	3	3
295	西藏	女	26—35岁	3—5年	专科	城区	公办	初级	师范类专业	5	5	5	4	4	4	4	3	4	4	4	4	3	3	4	5	5	5	5	5	4	4	4	5	4	4	4	4	4
296	西藏	女	25岁以下	3年以内	本科	城区	公办	未评级	师范类专业	5	5	5	5	5	5	5	4	4	5	4	3	3	4	4	4	3	4	5	5	5	5	4	4	4	4	4	4	4
297	西藏	男	26—35岁	5—10年	本科	城区	公办	中级	师范类专业	5	5	5	5	5	5	5	5	5	5	5	5	5	5	5	5	5	5	5	5	5	5	5	5	5	5	5	5	5
298	西藏	女	26—35岁	5—10年	本科	城区	公办	初级	非师范类专业	5	5	5	5	5	5	5	5	5	5	5	5	5	5	5	4	4	5	4	5	4	4	4	4	5	5	5	5	5
299	西藏	女	25岁以下	3年以内	专科	城区	公办	未评级	师范类专业	4	4	4	4	4	4	4	4	4	4	4	4	4	4	4	4	4	4	4	4	4	3	3	4	4	4	4	4	4
300	西藏	女	25岁以下	3年以内	专科	乡镇	公办	中级	师范类专业	4	4	3	3	4	4	4	4	4	3	3	3	4	3	3	3	4	3	3	3	3	3	3	3	3	3	3	3	3
301	西藏	女	26—35岁	5—10年	本科	乡镇	公办	初级	师范类专业	5	5	5	5	5	5	5	5	5	5	5	5	5	5	5	5	5	5	5	5	5	5	5	5	5	5	5	5	5
302	西藏	女	25岁以下	3年以内	高中及以下	城区	普惠性民办	高级	师范类专业	5	5	5	5	5	4	5	5	4	4	4	4	5	5	5	5	4	4	5	4	5	4	5	5	5	5	5	5	5
303	西藏	女	26—35岁	3—5年	本科	城区	公办	初级	师范类专业	5	5	5	4	5	5	3	3	3	2	2	2	2	2	2	2	2	2	5	5	5	3	3	5	5	5	5	5	5
304	西藏	女	26—35岁	5—10年	本科	乡镇	公办	初级	非师范类专业	3	3	3	3	3	4	5	3	5	4	3	3	3	4	2	4	3	3	3	3	3	4	4	4	4	4	3	3	3
305	西藏	女	25岁以下	3—5年	专科	乡镇	普惠性民办	初级	师范类专业	5	5	5	5	5	5	5	5	5	5	5	5	5	5	5	5	5	5	5	5	5	5	5	4	5	5	5	5	5
306	西藏	女	25岁以下	3—5年	专科	乡镇	公办	初级	师范类专业	5	5	5	5	5	5	5	5	5	5	5	5	5	5	5	5	5	5	5	5	5	5	5	5	5	5	5	5	5
307	西藏	女	26—35岁	15年以上	专科	城区	公办	中级	非师范类专业	5	4	5	4	4	4	4	3	4	4	4	4	4	4	4	4	4	4	5	5	5	4	5	5	5	5	5	4	4
308	西藏	男	25岁以下	3年以内	专科	乡镇	公办	初级	师范类专业	4	4	4	4	4	4	4	4	4	4	4	4	4	4	4	4	4	4	4	4	4	4	4	4	4	4	4	4	4
309	西藏	女	26—35岁	3—5年	本科	城区	公办	初级	师范类专业	4	4	4	4	4	4	4	4	4	4	4	4	4	4	4	4	4	4	4	4	4	4	4	4	4	4	4	4	4
310	西藏	女	25岁以下	3年以内	专科	乡村	公办	初级	师范类专业	5	5	5	4	3	3	3	3	3	3	3	3	3	3	3	3	3	3	3	3	3	3	3	3	4	3	3	5	3
311	西藏	女	25岁以下	3年以内	专科	乡村	公办	未评级	师范类专业	5	5	5	5	5	5	5	5	5	5	5	5	5	5	5	5	5	5	5	5	5	5	5	5	5	5	5	5	5
312	西藏	女	25岁以下	3年以内	专科	城区	公办	未评级	师范类专业	4	4	3	3	4	4	4	4	4	4	4	4	3	4	4	4	4	4	4	4	4	4	3	4	4	4	4	4	4
313	西藏	女	25岁以下	3年以内	专科	乡村	公办	初级	师范类专业	5	5	5	5	5	5	5	5	5	5	5	5	5	5	5	5	5	5	5	5	5	5	5	5	5	5	5	5	5
314	西藏	女	25岁以下	3年以内	专科	乡镇	公办	初级	师范类专业	5	5	5	5	5	3	5	5	1	3	3	4	4	4	4	4	4	4	4	4	5	5	5	5	5	5	5	5	5
315	西藏	女	25岁以下	3年以内	专科	城区	公办	初级	师范类专业	5	5	5	5	5	5	5	5	5	5	5	5	5	5	5	5	5	5	5	5	5	5	5	5	5	5	5	5	5
316	西藏	男	25岁以下	3年以内	专科	乡镇	公办	未评级	师范类专业	5	5	5	5	5	5	5	3	3	5	4	4	4	4	4	4	4	4	5	5	5	5	5	5	5	5	5	5	4
317	西藏	女	26—35岁	3年以内	本科	乡镇	公办	未评级	师范类专业	5	5	5	5	5	5	5	5	5	5	5	5	5	5	5	5	5	5	5	5	5	5	5	5	5	5	5	5	5
318	西藏	女	26—35岁	3—5年	本科	乡镇	公办	未评级	师范类专业	4	4	4	4	4	4	4	4	4	4	4	4	4	4	4	4	4	4	4	4	4	4	4	4	4	4	4	4	4
319	西藏	女	36—45岁	3年以内	本科	城区	公办	初级	非师范类专业	4	4	4	4	4	4	4	4	4	4	4	4	4	4	4	4	4	4	4	4	4	4	4	4	4	4	4	4	4
320	西藏	女	25岁以下	3年以内	专科	城区	公办	未评级	师范类专业	5	5	5	5	5	5	5	5	5	5	5	5	5	5	5	5	5	5	5	5	5	5	5	5	5	5	5	5	5
321	西藏	女	25岁以下	3年以内	专科	乡村	公办	未评级	师范类专业	4	4	4	4	5	5	4	5	4	4	3	3	4	4	3	4	4	4	5	4	4	4	4	4	4	4	4	4	4
322	西藏	女	26—35岁	3—5年	专科	乡镇	公办	未评级	师范类专业	4	4	4	4	3	3	4	4	4	3	4	3	3	3	3	4	4	3	2	3	4	4	4	4	3	3	3	3	2
323	西藏	男	26—35岁	3—5年	专科	乡镇	公办	未评级	师范类专业	5	5	5	4	4	4	5	4	4	4	4	4	4	4	4	4	4	4	4	4	4	4	4	4	4	4	4	4	4
324	西藏	女	26—35岁	3—5年	专科	乡镇	公办	初级	师范类专业	5	5	5	4	4	4	4	4	4	4	4	4	4	4	4	4	4	4	4	4	4	4	4	4	4	4	5	4	4
325	西藏	女	26—35岁	3年以内	专科	乡村	公办	未评级	非师范类专业	5	5	4	4	4	4	4	4	4	3	3	3	3	2	2	3	4	4	4	4	4	4	4	4	4	4	3	4	4
326	西藏	女	25岁以下	15年以上	专科	城区	普惠性民办	高级	师范类专业	5	5	5	5	5	5	5	5	5	3	5	5	4	5	5	4	5	5	4	4	4	4	4	4	5	4	5	5	5
327	西藏	女	25岁以下	3年以内	本科	乡镇	公办	初级	师范类专业	4	4	3	3	3	3	3	3	3	3	3	3	3	3	3	4	3	3	4	3	3	3	3	3	3	3	3	3	3
328	西藏	女	26—35岁	3—5年	专科	乡镇	公办	初级	师范类专业	5	3	3	5	5	5	4	4	4	4	4	4	4	4	4	4	5	5	4	4	4	4	4	4	4	4	4	4	4
329	西藏	女	25岁以下	3年以内	本科	乡镇	公办	未评级	师范类专业	5	5	4	5	5	5	5	5	5	5	5	5	4	4	4	4	4	4	4	4	4	4	4	4	4	4	5	5	5
330	西藏	女	26—35岁	3—5年	专科	乡村	公办	初级	非师范类专业	5	4	4	5	5	5	4	4	5	5	5	5	5	5	5	5	5	5	5	5	5	4	5	5	5	5	5	5	5
331	西藏	女	25岁以下	3年以内	专科	乡镇	公办	未评级	师范类专业	5	5	4	5	5	5	4	5	5	5	4	4	5	5	5	5	4	4	4	4	5	5	5	4	4	5	5	5	4
332	西藏	女	25岁以下	3年以内	专科	乡镇	公办	未评级	师范类专业	5	5	5	5	5	5	5	5	5	5	5	5	5	5	5	5	5	5	5	5	5	5	5	5	5	5	5	5	5
333	西藏	女	26—35岁	5—10年	本科	城区	公办	初级	师范类专业	4	4	5	4	5	5	4	4	5	4	5	4	5	4	4	5	5	5	5	4	5	5	5	5	5	4	4	3	4
334	西藏	男	26—35岁	3—5年	专科	城区	公办	初级	师范类专业	4	4	4	4	4	4	4	4	4	4	4	4	4	4	4	4	4	4	4	4	4	4	4	4	4	4	4	4	4
335	西藏	女	25岁以下	3年以内	专科	乡镇	公办	初级	师范类专业	5	5	5	5	5	5	5	5	5	5	5	5	5	5	5	5	5	5	5	5	5	5	5	5	5	5	5	5	5
336	西藏	男	25岁以下	3—5年	专科	乡镇	公办	未评级	非师范类专业	5	4	4	5	5	5	3	3	4	5	4	4	4	5	5	4	4	4	5	5	3	4	4	5	3	5	4	5	5
337	西藏	男	25岁以下	3年以内	专科	乡镇	公办	初级	师范类专业	4	4	4	4	3	4	4	4	4	4	4	4	3	4	4	3	4	4	4	4	4	4	4	4	4	4	4	4	3
338	西藏	男	26—35岁	3—5年	专科	乡村	公办	未评级	非师范类专业	4	4	4	4	5	3	5	4	4	4	4	5	3	5	3	4	4	3	4	4	4	5	4	4	4	4	4	4	4
339	西藏	女	26—35岁	3—5年	专科	城区	公办	初级	师范类专业	5	4	5	4	4	4	5	4	5	4	4	4	4	4	5	4	4	5	4	5	5	4	4	5	4	4	5	4	5
340	西藏	男	25岁以下	3年以内	高中及以下	城区	公办	中级	师范类专业	4	4	4	4	4	4	4	4	4	4	4	4	4	4	4	4	4	4	4	4	4	4	4	4	4	4	4	4	4
341	西藏	女	26—35岁	5—10年	本科	乡镇	公办	中级	非师范类专业	4	5	5	5	4	4	5	4	4	4	4	4	4	4	4	4	4	4	4	5	5	5	5	5	5	4	4	4	4
342	西藏	女	26—35岁	5—10年	本科	乡镇	公办	初级	师范类专业	3	4	4	4	4	4	4	4	4	4	3	4	4	4	4	4	3	3	4	4	4	4	4	4	4	4	5	5	4
343	西藏	女	26—35岁	3—5年	专科	乡村	公办	未评级	师范类专业	4	3	4	4	3	4	4	3	3	4	4	3	4	3	3	3	3	4	4	4	4	4	4	4	3	4	3	3	4
344	西藏	女	25岁以下	3—5年	专科	乡镇	公办	初级	师范类专业	5	5	5	5	5	5	5	5	5	5	5	5	5	5	5	5	5	5	5	5	5	5	4	5	3	3	5	5	5
345	西藏	女	26—35岁	3—5年	专科	乡镇	公办	初级	师范类专业	5	4	4	4	4	4	4	3	3	3	3	3	4	4	4	4	4	4	4	4	4	5	5	5	4	4	4	4	4
346	西藏	男	26—35岁	3年以内	本科	乡镇	公办	初级	师范类专业	5	5	5	5	5	5	5	5	5	5	5	5	5	5	5	5	5	5	5	5	5	5	5	5	5	5	5	5	5
347	西藏	女	26—35岁	5—10年	本科	乡镇	公办	中级	非师范类专业	5	5	5	5	5	5	5	5	5	5	5	5	5	5	5	5	5	5	5	5	5	5	5	5	5	5	5	5	5
348	西藏	男	36—45岁	3年以内	专科	城区	公办	未评级	非师范类专业	5	5	5	5	5	5	5	5	5	5	5	5	5	5	5	5	5	5	5	5	5	5	5	5	5	5	5	4	4
349	西藏	女	26—35岁	5—10年	本科	乡村	公办	初级	师范类专业	5	5	5	5	5	5	5	5	5	5	5	5	5	5	5	5	5	5	5	5	5	5	5	5	5	5	5	5	5
350	西藏	女	26—35岁	10—15年	本科	城区	公办	中级	非师范类专业	4	5	4	4	5	4	3	4	5	4	4	4	4	5	5	4	3	4	4	4	5	4	5	4	4	4	4	4	4
351	西藏	女	36—45岁	5—10年	本科	乡镇	公办	中级	非师范类专业	4	4	4	4	4	4	4	4	4	4	4	4	4	4	4	4	4	4	4	4	4	4	4	4	4	4	4	4	4
352	西藏	女	26—35岁	5—10年	高中及以下	乡镇	公办	未评级	非师范类专业	4	4	4	4	3	4	4	4	4	4	4	4	4	4	4	4	4	4	4	4	4	4	4	4	4	4	4	4	4
353	西藏	女	25岁以下	3—5年	专科	乡镇	公办	初级	师范类专业	5	5	5	5	5	5	5	5	5	5	5	5	5	5	5	5	5	5	5	5	5	5	5	5	5	5	5	5	5
354	西藏	男	26—35岁	3—5年	专科	乡村	公办	未评级	师范类专业	5	5	5	5	5	5	5	5	5	5	5	5	5	5	5	5	5	5	5	5	5	5	5	5	5	5	5	5	5
355	西藏	女	25岁以下	15年以上	专科	乡镇	公办	初级	师范类专业	5	5	5	5	5	5	5	5	5	5	5	5	5	5	5	5	5	5	5	5	5	5	5	5	5	5	5	5	5
356	西藏	女	26—35岁	3—5年	专科	乡村	公办	初级	非师范类专业	5	5	5	4	5	5	4	5	5	5	4	5	4	5	5	5	5	5	5	5	5	4	5	5	4	5	5	5	5
357	西藏	女	25岁以下	3年以内	本科	乡村	公办	未评级	非师范类专业	4	4	3	3	3	3	3	3	3	3	3	3	3	4	3	3	3	3	5	5	5	5	5	5	4	5	4	3	4
358	西藏	女	25岁以下	3年以内	专科	乡镇	公办	初级	师范类专业	5	5	5	5	5	5	5	5	5	5	5	5	5	4	5	5	5	5	5	4	5	5	4	5	5	5	5	5	4
359	陕西	女	26—35岁	5—10年	本科	乡镇	公办	初级	非师范类专业	5	5	5	4	4	4	4	4	4	4	4	3	4	4	4	4	3	4	4	4	4	4	4	4	4	4	4	4	4
360	西藏	女	25岁以下	3—5年	专科	城区	公办	初级	师范类专业	5	5	5	4	4	4	4	4	3	3	3	4	4	3	4	4	5	5	5	5	5	5	5	5	5	5	5	4	4
361	西藏	男	25岁以下	3—5年	专科	乡村	公办	初级	师范类专业	4	5	5	5	5	5	5	4	5	5	5	5	5	5	5	5	5	5	5	5	5	5	5	5	5	5	5	5	5
362	西藏	女	26—35岁	3—5年	专科	城区	公办	初级	师范类专业	5	5	5	5	5	5	5	5	5	5	5	5	5	5	5	5	4	5	4	4	4	4	4	4	4	4	4	4	4
363	西藏	女	25岁以下	3年以内	专科	乡镇	公办	未评级	师范类专业	5	5	5	5	4	4	4	4	5	4	5	4	5	4	3	3	3	3	3	3	3	3	3	3	4	4	4	4	5
364	西藏	女	26—35岁	5—10年	本科	城区	公办	未评级	师范类专业	5	5	5	5	5	5	5	5	5	5	5	5	5	5	5	5	5	5	5	5	5	5	5	5	5	5	5	5	5
365	西藏	女	26—35岁	3—5年	专科	乡村	公办	未评级	非师范类专业	4	4	4	4	4	3	4	4	4	4	4	4	4	4	4	4	4	4	3	3	3	3	4	3	3	4	4	4	4
366	西藏	女	26—35岁	5—10年	本科	乡镇	公办	初级	师范类专业	5	5	5	5	5	5	5	4	4	4	5	5	5	5	5	4	4	4	4	4	4	4	4	4	4	4	4	4	4
367	西藏	男	26—35岁	3年以内	专科	乡镇	公办	初级	师范类专业	5	5	5	5	5	5	5	4	4	5	4	4	4	4	4	4	5	5	5	5	4	4	5	4	4	4	5	5	5
368	西藏	女	26—35岁	3年以内	专科	乡镇	普惠性民办	初级	师范类专业	3	3	3	3	3	3	3	3	3	3	4	3	3	3	3	3	3	3	3	3	3	3	3	3	3	3	3	3	3
369	西藏	女	25岁以下	3年以内	专科	乡镇	公办	初级	师范类专业	5	4	4	4	4	4	4	5	5	4	5	5	4	5	4	4	4	4	5	5	4	4	4	4	4	4	4	5	4
370	西藏	女	26—35岁	3—5年	专科	乡镇	公办	初级	师范类专业	5	5	5	5	5	5	5	5	5	5	5	5	5	5	5	5	5	5	5	5	5	5	5	5	5	5	5	5	5
371	西藏	男	26—35岁	3—5年	专科	乡镇	公办	未评级	师范类专业	5	5	5	5	5	5	5	4	4	5	5	5	5	5	5	5	5	4	5	5	5	5	4	5	4	5	5	5	5
372	西藏	男	25岁以下	3—5年	专科	乡镇	公办	初级	师范类专业	4	4	4	3	4	4	4	4	4	4	4	3	4	4	4	4	4	4	4	4	4	4	4	4	4	4	4	4	4
373	西藏	女	26—35岁	5—10年	本科	乡镇	公办	中级	师范类专业	4	4	4	4	4	4	5	4	5	4	4	4	4	5	4	4	4	4	4	4	4	4	4	4	4	4	4	4	4
374	西藏	女	25岁以下	3年以内	专科	乡镇	公办	中级	师范类专业	4	3	5	4	4	4	5	4	5	4	5	4	4	4	4	5	4	4	5	4	5	4	4	5	4	5	4	5	4
375	西藏	女	25岁以下	3年以内	专科	乡镇	公办	未评级	师范类专业	5	5	5	5	5	5	5	5	5	5	5	5	5	5	5	5	5	5	5	5	5	5	5	5	5	5	5	5	5
376	西藏	女	25岁以下	3年以内	专科	乡镇	公办	初级	师范类专业	4	3	4	4	4	4	4	4	4	4	5	5	5	5	5	5	5	5	5	5	5	5	5	5	5	5	5	5	5
377	西藏	女	26—35岁	3年以内	专科	乡镇	公办	未评级	师范类专业	4	4	5	5	5	4	5	5	5	5	5	4	4	4	4	4	4	4	4	5	4	4	4	4	4	4	4	4	4
378	西藏	女	25岁以下	3—5年	专科	乡镇	公办	初级	师范类专业	5	5	5	5	5	5	5	5	5	5	5	5	5	5	5	5	5	5	5	5	5	5	5	5	5	5	5	5	5
379	西藏	男	26—35岁	3—5年	专科	乡镇	公办	未评级	师范类专业	4	5	5	4	5	5	5	3	3	4	2	4	4	5	5	5	5	5	5	4	3	5	2	4	5	4	4	4	4
380	西藏	女	26—35岁	3—5年	专科	乡镇	普惠性民办	初级	师范类专业	5	5	5	5	5	4	5	5	5	5	5	5	5	5	5	5	5	5	5	5	5	5	5	5	5	5	5	5	5
381	西藏	女	25岁以下	3年以内	专科	乡镇	公办	未评级	师范类专业	3	3	4	4	4	4	4	4	4	4	4	4	4	4	4	4	4	4	4	4	4	4	4	4	4	4	4	4	4
382	西藏	女	26—35岁	3—5年	专科	乡村	公办	初级	师范类专业	4	4	4	4	4	4	4	4	4	4	4	4	4	4	4	4	4	4	4	4	3	4	4	4	4	4	4	4	3
383	西藏	男	25岁以下	3—5年	专科	乡村	公办	初级	师范类专业	5	4	4	4	4	4	4	4	4	4	4	4	4	4	4	4	4	4	4	4	4	4	4	4	4	4	4	4	4
384	西藏	女	25岁以下	3年以内	本科	乡村	公办	初级	师范类专业	5	5	5	5	5	4	4	4	3	4	3	3	4	4	3	4	3	4	5	5	5	5	5	5	5	5	4	5	5
385	西藏	男	25岁以下	3年以内	专科	乡镇	公办	初级	师范类专业	5	5	4	5	5	5	5	5	5	5	4	5	4	5	4	4	4	4	4	5	5	5	5	5	5	5	5	5	5
386	西藏	女	25岁以下	3—5年	专科	乡镇	公办	初级	师范类专业	5	4	4	4	4	4	4	4	4	4	4	4	4	4	4	4	4	4	4	4	4	4	4	4	4	4	4	4	4
387	西藏	女	25岁以下	3—5年	专科	乡镇	公办	初级	师范类专业	5	5	5	5	5	5	5	5	5	5	5	5	5	5	5	5	5	5	5	5	5	5	5	5	5	5	5	5	5
388	西藏	女	25岁以下	3年以内	专科	乡镇	公办	初级	师范类专业	5	5	5	5	5	5	5	5	5	5	5	4	5	5	5	5	4	4	4	4	4	4	4	4	4	4	4	4	4
389	西藏	女	25岁以下	3年以内	专科	乡村	公办	未评级	师范类专业	5	5	5	5	5	5	5	5	5	5	5	5	5	5	5	5	5	5	5	5	5	5	5	5	5	5	5	5	5
390	西藏	女	36—45岁	15年以上	本科	乡镇	公办	中级	师范类专业	4	4	4	4	4	4	4	4	4	4	4	4	4	4	4	4	4	4	4	4	3	4	4	4	4	4	4	4	4
391	西藏	女	25岁以下	3—5年	专科	乡镇	公办	初级	师范类专业	5	5	5	4	4	4	4	4	5	4	4	5	5	5	5	4	4	4	4	4	4	5	5	5	5	5	4	5	5
392	西藏	男	25岁以下	3—5年	专科	乡镇	公办	初级	师范类专业	5	4	4	4	4	4	4	4	4	4	4	4	4	4	3	3	4	4	5	4	4	4	4	4	4	4	4	4	4
393	西藏	女	26—35岁	3—5年	专科	乡镇	公办	未评级	师范类专业	5	5	5	4	4	4	4	3	5	5	4	5	5	5	4	4	4	3	4	4	4	4	4	5	4	5	5	4	5
394	西藏	男	26—35岁	3年以内	专科	乡镇	公办	初级	师范类专业	3	3	3	3	3	3	3	3	3	3	3	3	3	3	3	4	4	4	4	4	4	4	4	4	4	4	4	4	3
395	西藏	女	25岁以下	3年以内	专科	乡村	公办	未评级	师范类专业	5	5	5	5	5	5	5	5	5	5	5	3	3	3	3	3	3	3	3	3	3	3	3	3	3	3	3	3	3
396	西藏	男	25岁以下	3年以内	专科	乡镇	公办	初级	师范类专业	5	5	5	5	5	5	5	5	5	5	5	4	4	5	4	4	4	5	5	5	4	5	4	4	4	5	5	5	4
397	西藏	女	25岁以下	3—5年	专科	乡镇	普惠性民办	初级	师范类专业	4	4	3	4	3	3	5	3	4	4	4	4	5	4	3	3	3	3	4	4	4	5	5	3	4	4	4	4	4
398	西藏	女	26—35岁	3—5年	专科	乡镇	公办	初级	师范类专业	5	5	5	5	5	5	5	5	5	5	5	5	5	5	5	5	5	5	5	5	5	5	5	5	5	5	5	5	5
399	西藏	男	26—35岁	3—5年	专科	乡镇	公办	初级	师范类专业	5	4	4	4	4	4	4	4	4	4	4	4	4	4	4	4	4	4	4	4	4	4	4	4	4	4	4	4	4
400	江苏	女	26—35岁	3年以内	本科	乡镇	营利性民办	初级	师范类专业	4	4	4	4	4	4	4	4	5	5	5	5	5	5	5	5	4	4	4	4	4	4	4	4	4	4	4	4	5
401	西藏	女	25岁以下	3年以内	专科	乡镇	公办	未评级	师范类专业	4	4	3	3	3	3	3	3	3	3	4	3	4	3	3	4	4	4	4	4	4	4	4	3	3	4	3	3	4
402	西藏	男	26—35岁	3—5年	专科	乡镇	公办	初级	师范类专业	5	5	5	5	5	5	5	5	5	5	5	5	5	5	5	5	5	5	5	5	5	5	5	5	5	5	5	5	5
403	西藏	女	25岁以下	3年以内	本科	乡村	公办	未评级	师范类专业	4	4	4	4	4	4	4	4	4	4	4	4	4	4	4	4	4	4	4	4	4	4	4	4	4	4	4	4	4
404	西藏	女	26—35岁	3—5年	本科	乡镇	公办	中级	师范类专业	5	5	4	4	4	3	4	4	3	3	4	3	4	4	4	4	4	4	5	4	5	5	5	5	4	4	4	4	4
405	西藏	女	25岁以下	3年以内	专科	乡村	公办	未评级	师范类专业	5	5	4	4	4	4	4	4	4	4	4	4	4	4	4	4	4	4	5	4	5	4	4	4	4	4	4	4	4
406	西藏	男	25岁以下	3—5年	专科	乡村	公办	初级	师范类专业	4	4	4	4	4	4	4	4	4	4	4	4	4	4	4	4	4	4	4	4	4	4	4	4	4	4	4	4	4
407	西藏	女	36—45岁	15年以上	本科	乡镇	公办	中级	师范类专业	5	5	5	5	5	5	5	5	5	5	5	5	5	5	5	5	5	5	5	5	5	5	5	5	5	5	5	5	5
408	西藏	女	25岁以下	3年以内	专科	乡镇	公办	未评级	师范类专业	4	4	4	4	4	4	4	4	4	4	4	4	4	5	4	5	5	4	5	5	4	4	4	4	4	4	4	4	4
409	西藏	女	25岁以下	3年以内	专科	乡镇	公办	未评级	非师范类专业	4	4	4	4	4	4	4	4	4	4	4	4	4	4	4	4	4	4	4	4	4	4	4	4	4	4	4	4	4
410	西藏	女	26—35岁	3—5年	专科	乡镇	公办	中级	师范类专业	4	4	4	4	4	4	4	4	4	4	4	4	4	4	4	4	4	4	4	4	4	4	4	4	3	4	4	4	4
411	西藏	女	25岁以下	3—5年	本科	乡镇	公办	初级	师范类专业	5	5	5	5	5	5	5	5	5	5	5	5	5	5	5	5	5	5	5	5	5	5	5	5	5	5	5	5	5
412	西藏	女	26—35岁	5—10年	本科	乡镇	公办	初级	非师范类专业	5	5	5	5	4	3	5	5	4	3	3	3	3	3	3	3	3	3	5	5	5	5	5	5	3	3	4	3	3
413	西藏	女	36—45岁	10—15年	本科	乡镇	公办	中级	非师范类专业	4	4	4	4	4	3	4	3	3	4	3	3	4	3	3	3	4	4	4	3	3	3	4	3	3	4	3	3	3
414	西藏	女	26—35岁	3—5年	专科	乡镇	公办	初级	师范类专业	5	5	5	5	5	5	5	5	5	5	5	5	5	5	5	5	5	5	5	5	5	5	5	5	5	5	5	5	5
415	西藏	女	25岁以下	3年以内	专科	乡镇	公办	初级	师范类专业	3	3	3	3	2	3	3	3	3	2	2	3	2	2	2	2	2	2	2	2	2	4	3	3	3	3	3	3	3
416	辽宁	男	36—45岁	10—15年	本科	城区	公办	中级	非师范类专业	5	5	3	5	5	4	4	3	4	4	4	4	4	4	4	3	4	4	4	4	4	4	4	4	4	4	4	4	4
417	西藏	女	26—35岁	5—10年	本科	乡镇	公办	初级	非师范类专业	4	4	4	4	4	4	4	4	4	4	4	4	4	4	4	3	4	4	4	4	4	4	4	4	4	4	4	4	4
418	西藏	女	25岁以下	3年以内	专科	乡镇	公办	未评级	师范类专业	5	4	4	4	4	4	4	4	4	4	4	4	4	4	4	4	3	4	4	4	4	3	4	4	4	4	4	4	4
419	西藏	女	25岁以下	3—5年	本科	乡镇	公办	初级	师范类专业	5	5	5	5	5	5	5	5	5	5	5	5	5	5	5	5	5	5	5	5	5	5	5	5	5	5	5	5	5
420	西藏	男	25岁以下	3年以内	专科	乡镇	公办	未评级	师范类专业	5	4	5	5	5	5	5	5	5	5	5	5	5	5	5	5	5	5	5	5	5	5	5	5	5	5	5	5	5
421	西藏	男	25岁以下	3年以内	专科	乡村	公办	初级	师范类专业	5	5	5	5	5	5	5	5	5	5	5	5	5	5	5	5	5	5	5	5	5	5	5	5	5	5	5	5	5
422	西藏	女	26—35岁	5—10年	本科	乡镇	公办	初级	非师范类专业	4	4	4	4	4	4	3	4	4	4	4	4	4	4	4	4	4	4	4	4	4	4	4	4	4	4	4	4	4
423	西藏	女	26—35岁	5—10年	专科	乡镇	公办	初级	师范类专业	5	5	5	5	5	5	5	3	5	4	4	4	4	4	4	3	3	3	3	4	4	5	4	4	4	4	4	4	4
424	西藏	女	25岁以下	3—5年	专科	乡村	营利性民办	未评级	师范类专业	4	4	4	4	4	4	4	4	4	4	4	4	4	4	4	4	4	4	4	4	4	4	4	4	4	4	4	4	4
425	西藏	女	25岁以下	3年以内	专科	乡村	公办	初级	非师范类专业	4	4	4	4	4	4	4	4	4	4	4	4	4	4	4	4	4	4	4	4	4	4	4	4	4	4	4	4	4
426	西藏	男	36—45岁	10—15年	专科	乡镇	公办	初级	师范类专业	5	5	5	5	5	5	5	5	5	5	5	5	5	5	5	4	5	5	5	5	5	5	5	5	5	5	4	5	4
427	西藏	女	26—35岁	3—5年	专科	乡镇	公办	未评级	师范类专业	4	4	4	4	4	4	4	4	4	4	3	3	4	4	3	3	4	4	4	3	4	4	4	4	4	4	4	4	4
428	西藏	女	26—35岁	5—10年	本科	乡镇	公办	初级	非师范类专业	4	4	4	4	4	4	4	4	4	5	5	4	4	3	5	4	4	5	4	4	4	5	4	4	5	4	4	4	4
429	西藏	女	36—45岁	5—10年	本科	乡村	公办	初级	非师范类专业	4	4	5	5	5	4	5	5	4	4	4	4	4	5	5	5	4	4	4	4	4	5	5	5	5	5	5	5	5
430	西藏	女	26—35岁	5—10年	本科	城区	公办	初级	非师范类专业	4	4	4	4	5	4	4	4	3	4	4	4	5	4	4	4	4	4	5	5	5	4	4	4	4	4	4	4	4
431	西藏	男	26—35岁	3—5年	专科	乡镇	公办	未评级	师范类专业	5	4	3	5	4	5	3	3	5	5	5	4	4	5	4	4	4	4	4	3	3	3	4	5	4	5	5	5	4
432	西藏	男	26—35岁	3—5年	专科	乡镇	公办	未评级	非师范类专业	3	4	4	3	4	3	4	4	3	5	3	5	3	4	4	4	3	4	4	4	4	3	3	4	4	5	4	4	4
433	西藏	女	26—35岁	5—10年	本科	城区	公办	中级	非师范类专业	3	3	3	3	3	3	3	4	4	4	4	3	4	4	3	4	4	3	3	4	4	3	4	3	3	4	3	4	3
434	西藏	女	26—35岁	3年以内	本科	乡村	公办	未评级	非师范类专业	4	4	4	4	4	4	4	4	4	4	4	4	4	4	4	4	4	4	4	4	4	4	4	4	4	4	4	3	4
435	西藏	男	25岁以下	3年以内	专科	乡村	公办	未评级	师范类专业	4	4	4	4	4	4	4	4	4	4	4	4	4	4	4	4	4	4	4	4	4	4	4	4	4	4	4	4	4
436	西藏	男	26—35岁	3—5年	专科	乡村	普惠性民办	未评级	师范类专业	4	4	4	4	4	4	4	4	4	4	4	4	4	4	4	4	4	4	4	4	4	4	4	3	3	3	3	3	3
437	西藏	女	26—35岁	3年以内	本科	城区	公办	初级	师范类专业	4	4	5	4	4	4	4	3	3	3	3	3	3	2	3	3	3	3	4	5	4	5	5	5	5	4	5	4	4
438	西藏	女	25岁以下	3年以内	本科	乡镇	公办	初级	非师范类专业	5	5	5	5	5	5	5	5	5	5	5	5	5	5	5	5	5	5	5	5	5	5	5	5	5	5	5	5	5
439	西藏	女	25岁以下	3年以内	专科	乡村	公办	未评级	师范类专业	4	4	4	3	4	3	4	3	3	4	4	3	3	4	3	4	3	4	3	3	4	4	3	4	3	4	3	3	4
440	西藏	女	26—35岁	3年以内	专科	乡村	普惠性民办	未评级	非师范类专业	4	4	4	4	4	3	3	3	4	3	3	3	4	4	4	4	4	4	4	4	3	4	4	4	3	4	4	4	4
441	西藏	女	26—35岁	3—5年	专科	乡村	公办	未评级	师范类专业	5	5	5	5	5	5	5	4	4	4	4	5	5	5	5	5	5	5	5	5	5	5	5	5	5	5	5	5	5
442	西藏	女	25岁以下	3年以内	本科	乡镇	公办	初级	非师范类专业	5	5	5	5	5	5	5	5	5	5	5	5	5	5	5	5	5	5	5	5	5	5	5	5	5	5	5	5	5
443	西藏	女	25岁以下	3年以内	本科	乡镇	公办	初级	非师范类专业	5	5	5	5	5	5	5	5	5	5	5	5	5	5	5	5	5	5	5	5	5	5	5	5	5	5	5	5	5
444	西藏	女	25岁以下	3年以内	本科	乡镇	公办	初级	师范类专业	5	5	5	5	5	5	5	5	5	5	5	5	5	5	5	5	5	5	5	5	5	5	5	4	4	4	4	5	5
445	西藏	男	26—35岁	3—5年	专科	乡村	公办	初级	师范类专业	3	4	3	3	4	3	3	4	4	3	3	4	3	3	3	3	3	4	3	3	3	4	4	4	4	4	4	3	4
446	西藏	女	26—35岁	3年以内	专科	乡镇	公办	初级	师范类专业	4	4	4	4	4	4	4	4	4	4	4	4	4	4	4	4	4	4	4	4	4	4	4	4	4	4	4	4	4
447	西藏	男	26—35岁	5—10年	硕士及以上	乡村	公办	初级	师范类专业	3	3	3	3	3	3	3	3	3	3	3	3	3	3	3	3	3	3	3	3	3	3	3	3	3	3	3	3	3
448	西藏	男	26—35岁	3—5年	专科	乡村	公办	未评级	师范类专业	5	5	5	3	3	3	4	4	5	4	3	2	4	4	4	4	2	4	5	4	4	4	4	3	3	3	2	3	3
449	西藏	男	26—35岁	3—5年	专科	乡村	公办	未评级	非师范类专业	5	5	5	5	5	5	5	5	5	5	5	5	5	5	5	5	5	5	5	5	5	5	5	5	5	5	5	5	5
450	西藏	女	26—35岁	3—5年	本科	乡镇	公办	中级	师范类专业	5	5	4	5	5	4	4	4	5	4	4	3	5	5	4	4	4	4	4	4	4	4	4	4	3	4	4	4	4
451	西藏	男	25岁以下	3年以内	专科	乡镇	公办	初级	师范类专业	5	5	5	5	5	5	5	5	5	5	5	5	4	5	4	4	4	3	5	5	5	4	5	5	5	5	4	4	5
452	西藏	女	25岁以下	3—5年	专科	乡镇	公办	未评级	师范类专业	5	5	4	5	4	4	5	4	5	5	5	5	4	5	4	5	5	5	5	5	5	5	5	5	5	5	5	5	5
453	西藏	女	25岁以下	3—5年	专科	乡镇	公办	初级	师范类专业	4	4	4	4	4	4	4	4	4	4	4	4	4	4	4	4	4	4	4	4	4	4	4	4	4	4	4	4	4
454	西藏	女	26—35岁	3年以内	专科	乡镇	公办	未评级	非师范类专业	5	4	4	4	4	3	4	3	3	3	3	4	3	3	4	3	4	3	3	3	3	4	4	4	3	4	4	3	3
455	西藏	女	26—35岁	3年以内	专科	乡镇	公办	未评级	师范类专业	4	4	4	4	4	4	4	4	4	4	4	4	4	4	4	4	4	4	4	4	4	4	4	4	4	4	4	4	4
456	西藏	女	25岁以下	3年以内	专科	乡镇	公办	未评级	师范类专业	5	4	4	4	4	4	4	4	4	4	4	4	4	4	4	4	4	4	4	4	4	4	4	4	4	4	4	4	4
457	西藏	女	25岁以下	3年以内	本科	乡镇	公办	未评级	非师范类专业	5	5	5	5	5	4	4	4	4	4	4	4	4	4	4	4	4	4	5	5	5	5	5	5	5	5	5	4	4
458	西藏	女	26—35岁	3—5年	本科	乡镇	公办	未评级	非师范类专业	5	5	5	5	5	5	5	5	4	4	4	4	4	4	4	4	4	4	4	4	4	4	4	4	4	4	4	4	4
459	西藏	女	26—35岁	3—5年	专科	乡镇	公办	未评级	非师范类专业	4	4	4	4	4	4	4	4	4	4	4	4	4	4	3	4	4	4	4	4	4	4	4	4	4	4	4	4	4
460	西藏	女	26—35岁	3年以内	本科	乡镇	公办	初级	师范类专业	5	4	4	3	4	3	4	3	3	2	1	2	3	4	4	3	2	2	1	2	2	2	2	3	4	3	3	1	2
461	西藏	女	26—35岁	3年以内	专科	乡镇	公办	未评级	非师范类专业	4	4	5	4	4	4	4	4	4	4	4	4	4	4	4	4	4	4	4	3	3	3	3	3	4	4	4	4	4
462	西藏	男	26—35岁	3—5年	专科	乡村	公办	未评级	师范类专业	4	3	3	4	4	4	4	4	4	4	4	4	4	4	4	4	4	4	4	4	4	4	4	4	4	4	4	4	4
463	西藏	女	25岁以下	3年以内	本科	乡镇	公办	未评级	师范类专业	5	5	5	5	5	5	5	5	5	5	5	5	5	5	5	5	5	5	5	5	5	5	5	5	5	5	5	5	5
464	西藏	女	26—35岁	3年以内	专科	乡村	公办	未评级	师范类专业	4	4	4	3	4	4	4	4	4	4	4	4	4	4	4	3	4	4	4	4	4	3	4	4	4	4	4	4	4
465	西藏	男	25岁以下	3—5年	专科	乡村	普惠性民办	未评级	非师范类专业	4	4	4	4	4	4	4	4	4	4	4	4	4	4	4	4	4	4	4	4	4	4	4	4	4	4	4	4	4
466	西藏	男	25岁以下	3—5年	专科	乡镇	公办	未评级	非师范类专业	5	5	5	5	5	5	5	5	5	5	5	5	5	5	5	5	5	5	5	5	5	5	5	5	5	5	5	5	5
467	西藏	女	25岁以下	3—5年	专科	乡镇	公办	未评级	师范类专业	4	4	3	4	4	4	4	4	4	4	4	4	4	4	4	4	4	4	4	4	4	4	4	4	4	4	4	4	4
468	西藏	女	25岁以下	3年以内	专科	乡镇	公办	未评级	师范类专业	5	5	5	5	5	5	5	5	5	5	5	4	4	3	3	5	5	4	4	5	5	4	4	4	5	5	5	5	5
469	西藏	男	25岁以下	3年以内	专科	乡镇	公办	初级	师范类专业	5	5	5	5	5	5	5	5	5	5	5	5	5	5	5	5	5	5	5	5	5	5	5	5	5	5	5	5	5
470	西藏	男	26—35岁	3—5年	专科	乡镇	公办	未评级	师范类专业	5	5	5	5	5	5	5	5	5	5	5	5	5	5	5	5	5	5	5	5	5	5	5	5	5	5	5	5	4
471	西藏	男	25岁以下	3年以内	专科	乡村	公办	未评级	师范类专业	5	5	5	5	5	4	5	5	5	4	5	5	5	5	5	4	4	5	5	5	4	4	4	4	5	5	5	5	4
472	西藏	男	26—35岁	3—5年	专科	乡村	公办	未评级	非师范类专业	5	5	5	5	5	5	5	5	5	5	5	5	5	5	5	5	5	5	5	5	5	5	5	5	5	5	5	5	5
473	西藏	女	26—35岁	3—5年	专科	乡村	公办	未评级	师范类专业	5	5	5	5	5	5	5	4	4	5	5	5	5	5	5	5	5	5	5	5	5	5	4	5	5	4	5	3	3
474	西藏	女	25岁以下	3年以内	专科	乡镇	公办	未评级	师范类专业	5	5	5	5	5	5	4	3	4	4	5	4	4	4	3	5	4	3	5	4	3	5	4	5	4	3	4	3	4
475	西藏	女	36—45岁	10—15年	本科	乡镇	公办	中级	师范类专业	5	5	5	5	5	5	5	5	5	5	5	5	5	5	5	5	5	5	5	5	4	5	5	4	5	5	5	5	5
476	西藏	女	26—35岁	3—5年	专科	乡镇	公办	未评级	师范类专业	5	5	5	4	5	5	5	5	4	5	4	5	4	5	5	4	5	4	5	5	4	5	5	4	4	4	4	5	5
477	西藏	女	26—35岁	5—10年	本科	乡村	公办	初级	师范类专业	5	5	5	5	5	4	4	4	5	5	5	5	5	5	5	5	5	5	5	5	5	5	5	5	5	5	5	5	5
478	西藏	女	26—35岁	3—5年	专科	乡村	公办	未评级	非师范类专业	5	5	5	5	5	3	3	3	3	3	3	3	5	5	5	5	5	4	4	5	4	5	4	5	4	4	4	3	3
479	西藏	女	26—35岁	3—5年	专科	乡村	公办	未评级	非师范类专业	4	4	4	4	4	4	4	4	4	4	4	4	4	4	4	4	4	4	5	5	5	5	4	5	4	4	4	4	4
480	西藏	女	25岁以下	3—5年	专科	乡镇	公办	未评级	非师范类专业	5	5	5	5	4	4	4	4	4	4	5	5	4	4	4	4	4	4	4	4	4	4	4	4	4	5	4	4	4
481	西藏	男	26—35岁	3—5年	本科	乡镇	公办	未评级	非师范类专业	5	5	5	5	5	5	5	5	5	5	5	5	5	5	4	4	5	4	5	5	4	4	4	4	4	4	4	4	4
482	西藏	女	26—35岁	3—5年	专科	乡村	营利性民办	未评级	师范类专业	4	4	4	4	4	4	4	4	4	4	4	4	4	4	4	4	4	4	4	4	4	4	4	4	4	4	4	4	4
483	西藏	女	26—35岁	3—5年	专科	乡村	公办	未评级	非师范类专业	4	4	4	4	4	4	4	4	4	4	4	4	4	4	4	4	4	4	4	4	4	4	4	4	4	4	4	4	4
484	西藏	女	25岁以下	3年以内	专科	乡镇	公办	未评级	师范类专业	5	5	5	5	5	5	5	5	5	5	5	5	5	5	5	5	5	5	5	5	5	5	5	5	5	5	5	5	5
485	西藏	男	26—35岁	3—5年	专科	乡镇	公办	未评级	师范类专业	5	5	5	5	5	5	5	5	5	5	5	5	5	5	5	5	5	5	5	5	5	5	5	5	5	5	5	5	5
486	西藏	男	25岁以下	3—5年	本科	乡村	公办	未评级	非师范类专业	4	4	4	4	4	4	4	4	4	4	4	4	4	4	3	4	4	4	4	4	4	4	4	4	4	4	4	4	4
487	西藏	女	26—35岁	3—5年	本科	乡村	公办	未评级	非师范类专业	3	3	3	3	3	3	3	3	3	3	3	4	3	4	4	4	4	4	4	4	4	4	4	3	4	4	4	4	3
488	西藏	女	26—35岁	3年以内	专科	乡村	公办	未评级	非师范类专业	4	4	4	4	4	4	4	4	4	4	4	4	4	4	4	4	4	4	4	4	4	4	4	4	4	4	4	4	4
489	西藏	女	26—35岁	3年以内	专科	乡镇	公办	未评级	师范类专业	5	5	5	5	5	5	5	5	5	5	4	4	5	5	5	4	4	5	5	5	4	4	5	5	4	4	4	4	5
490	西藏	男	26—35岁	3—5年	本科	乡镇	公办	未评级	非师范类专业	5	5	5	5	5	3	4	4	4	4	4	4	4	4	4	4	3	3	4	4	3	3	4	4	4	3	4	4	4
491	西藏	男	26—35岁	3—5年	专科	乡镇	公办	未评级	非师范类专业	5	5	5	5	5	5	5	5	5	5	5	5	5	5	5	5	5	5	5	5	5	5	5	5	5	5	5	5	5
492	西藏	女	25岁以下	3—5年	专科	乡镇	公办	未评级	非师范类专业	5	5	5	5	4	5	5	5	5	5	5	5	5	5	5	5	5	5	5	5	5	4	5	5	5	5	5	5	5
493	西藏	女	26—35岁	5—10年	高中及以下	乡村	公办	未评级	非师范类专业	3	4	4	5	4	4	4	4	5	5	5	5	5	5	5	5	5	4	5	5	5	5	5	5	5	5	5	4	5
494	西藏	男	26—35岁	3—5年	专科	乡镇	公办	未评级	非师范类专业	5	5	5	5	5	4	5	4	4	4	4	4	4	4	4	4	4	4	5	5	5	5	5	5	5	5	5	5	5
495	西藏	女	25岁以下	3—5年	专科	乡镇	公办	未评级	非师范类专业	5	5	5	5	5	5	5	5	5	5	5	5	4	4	4	4	4	4	4	4	4	4	5	4	4	4	4	4	4
496	西藏	女	26—35岁	3—5年	专科	乡村	公办	未评级	非师范类专业	4	3	4	4	4	4	4	3	4	3	3	4	4	4	3	3	4	4	3	4	4	4	4	4	3	3	3	3	4
497	西藏	女	26—35岁	3—5年	专科	乡镇	公办	未评级	非师范类专业	4	4	4	4	4	4	4	4	4	4	4	4	4	4	4	4	4	4	4	4	4	4	4	4	4	4	4	4	4
498	西藏	男	26—35岁	3—5年	专科	乡村	普惠性民办	未评级	非师范类专业	4	4	4	4	4	4	4	4	4	4	4	4	4	4	4	4	4	4	4	4	4	4	4	4	4	4	4	4	4
499	西藏	女	25岁以下	3年以内	专科	乡镇	公办	未评级	师范类专业	5	5	5	5	5	5	5	5	5	5	5	5	5	5	5	5	5	5	5	5	5	5	5	5	5	5	5	5	5
500	西藏	男	25岁以下	3年以内	专科	乡村	公办	未评级	师范类专业	5	5	5	5	5	5	5	5	5	5	5	5	5	5	5	5	5	5	5	5	5	5	5	5	5	5	5	5	5
501	西藏	男	26—35岁	3—5年	专科	乡村	公办	未评级	非师范类专业	4	4	4	4	4	4	4	4	4	4	4	4	3	4	4	4	4	4	4	4	4	4	4	4	4	4	4	4	4
502	西藏	男	25岁以下	3年以内	专科	乡村	公办	未评级	师范类专业	5	5	5	5	5	5	4	5	5	5	5	5	4	5	5	5	5	5	5	5	5	1	5	5	5	5	5	5	5
503	西藏	女	26—35岁	10—15年	高中及以下	乡村	公办	未评级	非师范类专业	4	4	4	4	4	4	4	4	4	4	4	4	4	4	4	4	4	4	4	4	4	4	4	4	4	4	4	4	4
504	西藏	女	26—35岁	3—5年	专科	乡村	公办	未评级	非师范类专业	4	4	4	4	4	4	4	4	4	4	4	4	4	4	4	4	4	4	4	4	4	4	4	4	4	4	4	4	4
505	西藏	女	26—35岁	3—5年	专科	乡村	公办	未评级	师范类专业	4	4	4	4	4	4	4	4	4	4	4	4	4	4	4	4	4	4	4	4	4	4	4	4	4	4	4	4	4
506	西藏	女	26—35岁	3年以内	专科	城区	公办	未评级	师范类专业	5	5	5	5	5	5	5	5	5	5	5	5	5	5	5	5	5	5	5	5	5	5	5	5	5	5	5	5	5
507	西藏	男	26—35岁	3—5年	专科	乡镇	公办	初级	师范类专业	5	5	5	5	5	5	5	5	5	5	5	5	5	5	5	5	5	5	5	5	5	5	5	5	5	5	5	5	5
508	西藏	女	26—35岁	3—5年	专科	乡镇	公办	未评级	非师范类专业	3	3	3	4	3	3	3	3	3	3	3	3	4	4	4	4	3	3	3	4	4	4	3	3	3	3	3	3	3
509	西藏	女	25岁以下	3—5年	专科	乡村	普惠性民办	未评级	非师范类专业	4	4	3	5	5	5	5	5	5	5	4	4	4	4	4	4	4	4	4	4	4	4	4	4	4	4	4	4	4
510	西藏	女	26—35岁	3—5年	专科	乡镇	公办	初级	师范类专业	4	4	4	4	4	4	4	4	4	4	4	4	4	4	4	4	4	4	4	4	4	4	4	4	4	4	4	4	4
511	西藏	女	26—35岁	5—10年	专科	城区	公办	中级	师范类专业	5	5	5	5	5	5	5	5	4	5	5	5	5	5	5	5	5	5	5	5	5	5	5	5	4	5	5	5	5
512	西藏	男	25岁以下	3—5年	专科	城区	公办	初级	师范类专业	5	5	5	5	5	5	5	5	5	5	5	5	5	5	5	5	5	5	5	5	5	5	5	5	5	5	5	5	5
513	西藏	女	36—45岁	15年以上	本科	城区	公办	高级	师范类专业	4	4	4	4	4	4	4	4	4	4	4	4	4	4	4	4	4	4	4	4	4	4	4	4	4	4	4	4	4
514	西藏	女	25岁以下	3年以内	专科	乡镇	公办	未评级	师范类专业	4	5	4	5	5	4	5	5	4	5	5	4	5	5	5	5	3	4	5	5	4	3	4	5	4	5	5	4	5
515	西藏	女	25岁以下	3年以内	专科	城区	公办	初级	师范类专业	5	5	5	5	5	5	5	5	5	5	5	5	5	5	5	5	5	5	5	5	5	5	5	5	5	5	5	5	5
516	西藏	女	26—35岁	5—10年	本科	城区	公办	中级	师范类专业	4	4	4	4	4	4	4	4	4	4	4	4	4	4	4	4	4	4	4	4	4	4	4	4	4	4	4	4	4
517	西藏	女	26—35岁	5—10年	专科	城区	普惠性民办	中级	非师范类专业	4	4	4	4	4	3	4	3	4	4	4	3	3	4	4	3	3	3	5	5	5	5	5	5	5	5	5	4	4
518	西藏	女	25岁以下	3年以内	专科	乡镇	普惠性民办	未评级	师范类专业	5	5	5	5	5	5	5	5	5	5	4	5	5	4	4	5	5	5	5	5	5	5	5	5	5	5	5	5	5
519	四川	女	26—35岁	5—10年	本科	乡镇	公办	中级	非师范类专业	4	4	4	4	4	3	4	4	4	4	4	4	4	4	4	4	4	4	4	4	4	4	4	4	4	4	4	4	4
520	西藏	男	25岁以下	3年以内	专科	乡镇	公办	初级	师范类专业	4	4	4	4	4	4	4	4	4	4	4	4	4	4	4	3	4	4	4	4	4	4	4	4	4	4	4	4	4
521	西藏	男	26—35岁	3—5年	专科	城区	公办	初级	师范类专业	5	5	5	5	5	5	5	5	5	5	5	5	5	5	5	5	5	5	5	5	5	5	5	5	5	5	5	5	5
522	西藏	女	26—35岁	3—5年	专科	乡镇	公办	初级	师范类专业	4	4	4	4	4	4	4	4	4	4	4	4	4	4	4	4	4	4	4	4	4	4	4	4	4	4	4	4	4
523	西藏	男	25岁以下	3年以内	专科	城区	公办	未评级	师范类专业	4	5	5	4	4	4	4	4	4	4	4	4	4	4	4	4	4	4	4	4	4	4	4	4	4	4	4	4	4
524	西藏	男	26—35岁	5—10年	本科	城区	公办	初级	师范类专业	5	5	5	5	5	5	5	5	5	5	5	5	5	5	5	5	5	5	5	5	5	5	5	5	5	5	5	5	5
525	西藏	女	25岁以下	3年以内	专科	城区	公办	未评级	师范类专业	4	4	4	4	4	4	4	4	4	4	4	4	4	4	4	4	4	4	4	4	4	4	4	4	4	4	4	4	4
526	西藏	女	26—35岁	3—5年	专科	城区	公办	初级	师范类专业	4	4	4	3	1	1	2	4	4	4	3	4	4	4	4	3	3	3	3	2	4	5	4	4	5	4	5	5	4
527	西藏	男	25岁以下	3年以内	专科	乡镇	公办	未评级	师范类专业	4	4	4	4	4	4	4	4	4	3	3	3	3	3	3	3	3	3	3	3	3	3	3	3	3	4	4	4	4
528	四川	女	26—35岁	5—10年	专科	乡村	普惠性民办	未评级	非师范类专业	4	4	4	4	4	4	4	4	4	4	4	4	4	4	4	4	4	4	4	4	4	4	4	4	4	4	4	4	4
529	四川	女	26—35岁	5—10年	专科	乡镇	公办	未评级	师范类专业	5	5	5	3	3	3	1	1	1	1	1	1	1	1	1	1	1	1	1	1	3	5	1	5	1	3	3	3	3
530	四川	女	26—35岁	5—10年	专科	乡村	公办	未评级	师范类专业	5	5	5	5	4	4	5	3	4	4	3	4	4	3	3	4	3	3	4	4	4	3	4	4	5	4	4	3	4
531	四川	女	26—35岁	10—15年	专科	乡镇	公办	未评级	师范类专业	5	4	4	4	4	4	4	4	4	4	4	4	4	4	4	4	4	4	4	4	4	4	4	4	4	4	4	4	4
532	四川	女	26—35岁	3年以内	专科	乡村	公办	未评级	师范类专业	5	5	5	5	4	4	4	5	5	4	4	4	5	4	4	4	5	5	5	4	4	4	4	5	4	4	5	4	4
533	四川	男	25岁以下	3年以内	本科	乡村	公办	未评级	师范类专业	3	3	3	3	3	3	4	4	3	3	4	4	3	4	4	4	4	4	3	3	4	3	3	3	3	3	3	3	3
534	四川	男	26—35岁	5—10年	本科	乡镇	公办	初级	师范类专业	5	5	5	5	5	5	5	5	5	5	5	5	5	5	5	5	5	5	5	5	5	5	5	5	5	5	5	5	5
535	四川	女	25岁以下	3年以内	本科	乡镇	公办	未评级	师范类专业	5	4	4	5	4	5	4	4	4	4	4	4	4	4	4	4	4	4	4	4	4	4	4	4	4	4	4	4	4
536	四川	女	26—35岁	5—10年	高中及以下	乡镇	公办	初级	师范类专业	5	4	4	4	4	4	4	4	4	4	4	4	4	4	4	4	4	4	4	4	4	4	4	4	4	4	4	4	4
537	四川	女	26—35岁	5—10年	高中及以下	乡镇	公办	初级	师范类专业	5	5	5	5	5	5	5	5	5	5	5	5	5	5	5	5	5	5	5	5	5	5	4	4	4	4	5	4	4
538	四川	女	36—45岁	10—15年	专科	乡村	公办	中级	师范类专业	5	5	5	3	4	4	4	4	4	4	3	3	4	4	4	3	4	3	5	4	4	4	5	5	5	4	4	4	3
539	四川	女	26—35岁	5—10年	专科	乡村	公办	未评级	师范类专业	5	5	5	5	5	5	4	4	4	4	4	5	5	4	4	4	4	4	4	3	3	4	4	4	4	4	3	4	3
540	四川	女	26—35岁	5—10年	专科	乡村	公办	未评级	师范类专业	4	4	4	4	4	4	4	4	4	4	4	4	4	4	4	4	4	4	4	4	4	4	4	4	4	4	4	4	4
541	四川	女	26—35岁	3年以内	专科	乡镇	公办	未评级	非师范类专业	5	5	4	4	4	4	4	4	4	5	5	4	5	4	5	4	4	5	5	4	5	5	4	4	5	5	4	4	4
542	四川	女	26—35岁	5—10年	专科	乡村	公办	未评级	师范类专业	4	4	4	4	4	4	4	4	4	4	4	4	4	4	4	4	4	4	4	4	4	4	4	3	3	4	4	4	4
543	四川	女	26—35岁	3年以内	专科	乡镇	公办	未评级	师范类专业	5	5	5	5	5	5	4	5	5	5	4	5	5	5	5	5	4	5	4	4	4	4	4	4	4	4	5	4	5
544	四川	女	25岁以下	3年以内	本科	乡村	公办	未评级	师范类专业	5	5	5	5	5	5	5	5	5	5	5	5	5	5	5	5	5	5	5	5	5	5	5	5	5	5	5	5	5
545	四川	女	25岁以下	3年以内	专科	城区	普惠性民办	初级	非师范类专业	5	4	4	5	4	4	5	5	5	4	4	4	4	4	4	4	4	4	4	4	4	4	5	4	3	4	4	4	4
546	四川	女	26—35岁	5—10年	本科	乡村	公办	未评级	师范类专业	4	4	4	3	3	4	3	3	4	4	3	3	3	4	5	4	3	4	3	3	4	5	4	3	4	5	5	4	5
547	四川	女	25岁以下	15年以上	专科	乡村	公办	未评级	师范类专业	5	5	5	3	4	5	5	4	5	5	3	4	4	4	4	3	4	4	4	5	5	5	4	5	5	5	4	4	5
548	四川	女	26—35岁	3年以内	本科	乡镇	公办	未评级	师范类专业	4	4	4	4	4	4	4	4	4	4	4	4	4	4	4	4	4	4	4	4	4	4	4	4	4	4	4	4	4
549	四川	女	26—35岁	3年以内	专科	乡镇	公办	未评级	非师范类专业	5	5	5	5	5	5	5	5	5	5	5	5	5	5	5	5	5	5	5	5	5	5	5	5	5	5	5	5	5
550	四川	女	26—35岁	3年以内	本科	乡镇	公办	未评级	非师范类专业	5	5	4	4	4	4	4	5	4	4	5	4	5	4	5	4	4	4	4	4	4	4	4	4	4	4	5	5	5
551	四川	女	26—35岁	3年以内	专科	乡村	公办	未评级	师范类专业	5	5	5	5	5	5	4	4	5	5	5	5	5	5	5	5	5	5	5	5	5	5	5	5	5	5	5	5	5
552	四川	女	26—35岁	3年以内	本科	乡镇	公办	未评级	师范类专业	4	5	5	5	4	4	4	5	4	4	4	4	5	4	4	4	4	4	4	5	4	5	5	5	5	5	5	5	5
553	四川	男	25岁以下	3年以内	专科	乡村	公办	未评级	师范类专业	5	5	5	5	5	3	3	3	3	3	3	4	4	4	4	4	4	4	4	4	4	4	4	4	4	4	4	3	4
554	四川	女	26—35岁	3年以内	专科	乡镇	公办	未评级	师范类专业	4	4	4	4	4	5	4	4	4	3	4	4	4	4	4	4	4	4	4	4	4	4	4	4	4	4	4	4	4
555	四川	女	26—35岁	5—10年	专科	乡村	普惠性民办	中级	师范类专业	4	4	4	4	4	4	4	4	4	4	4	4	4	4	4	4	4	4	4	4	4	4	4	4	4	4	4	4	4
556	四川	女	26—35岁	5—10年	专科	乡镇	公办	初级	非师范类专业	4	4	4	4	4	4	4	4	4	4	4	4	4	4	4	4	4	4	4	4	4	4	4	4	4	4	4	4	4
557	四川	女	26—35岁	10—15年	本科	乡村	公办	未评级	师范类专业	4	4	4	4	5	3	1	3	3	3	3	3	3	3	3	3	3	3	4	4	4	4	3	3	3	3	4	3	3
558	西藏	女	26—35岁	5—10年	本科	乡镇	公办	中级	非师范类专业	4	4	4	4	4	4	4	4	4	4	4	4	4	4	4	4	4	4	4	4	4	4	4	4	4	4	4	4	4
559	四川	女	25岁以下	3年以内	专科	城区	普惠性民办	中级	师范类专业	5	5	5	5	5	5	5	5	5	5	5	5	5	5	5	5	5	5	4	5	5	5	5	5	5	5	5	5	5
560	四川	女	26—35岁	3—5年	高中及以下	乡村	公办	未评级	师范类专业	4	4	4	4	3	3	4	3	3	3	3	4	4	4	3	3	3	4	4	3	3	3	4	4	3	3	3	3	4
561	四川	男	26—35岁	10—15年	专科	乡镇	公办	未评级	非师范类专业	4	4	4	4	4	4	4	4	4	4	4	4	4	4	4	4	4	4	4	4	4	4	4	4	4	4	4	4	4
562	四川	女	36—45岁	10—15年	专科	乡镇	公办	初级	师范类专业	4	5	4	4	4	4	5	4	2	3	3	4	3	2	2	2	3	3	5	5	5	5	5	5	5	4	5	4	4
563	四川	女	26—35岁	3—5年	专科	乡村	公办	初级	师范类专业	5	5	5	5	5	5	5	5	4	4	4	5	5	5	5	5	5	5	5	5	5	5	5	5	5	5	5	5	5
564	四川	女	25岁以下	3—5年	本科	乡镇	公办	未评级	师范类专业	4	5	4	4	4	4	4	4	3	4	4	4	4	4	4	4	4	3	3	4	4	4	4	4	4	4	4	4	4
565	四川	女	26—35岁	3—5年	专科	乡镇	公办	未评级	师范类专业	4	4	3	3	4	3	3	3	4	4	4	3	4	4	4	4	4	4	4	4	4	4	4	4	4	4	4	4	4
566	四川	女	26—35岁	5—10年	专科	乡镇	公办	初级	师范类专业	4	4	3	3	3	3	3	3	3	3	3	3	3	3	3	3	3	3	3	3	3	3	4	4	4	4	4	3	3
567	四川	女	36—45岁	10—15年	专科	乡村	公办	未评级	师范类专业	5	5	5	3	4	4	4	3	3	4	3	3	3	3	3	3	3	4	4	4	5	5	5	5	5	5	4	4	4
568	西藏	女	26—35岁	3年以内	本科	乡镇	公办	未评级	师范类专业	4	4	4	4	4	4	4	4	4	4	4	4	4	4	4	4	4	3	4	4	4	4	4	4	4	3	3	4	4
569	四川	女	25岁以下	3—5年	专科	乡村	公办	未评级	师范类专业	4	5	5	4	4	5	5	5	3	3	3	3	5	4	4	4	4	4	4	5	5	5	5	3	4	5	5	5	5
570	四川	女	26—35岁	5—10年	本科	乡村	公办	未评级	非师范类专业	3	5	5	4	4	3	3	4	3	2	2	4	2	4	4	4	4	3	3	4	3	3	4	4	4	2	4	3	2
571	四川	女	25岁以下	3年以内	本科	乡镇	公办	未评级	师范类专业	5	4	5	5	5	4	5	5	5	5	5	4	4	5	5	4	5	4	4	5	5	5	5	5	5	5	5	5	4
572	西藏	女	25岁以下	3年以内	专科	城区	公办	初级	师范类专业	4	4	4	4	4	4	4	4	4	4	4	4	4	4	4	4	4	4	4	4	4	4	4	4	5	5	3	3	4
573	四川	女	26—35岁	5—10年	本科	乡村	普惠性民办	未评级	师范类专业	4	4	3	3	4	4	3	3	4	4	4	3	5	5	4	4	4	4	4	4	4	4	4	4	4	4	4	4	4
574	西藏	男	25岁以下	3年以内	高中及以下	乡镇	公办	未评级	师范类专业	5	4	5	5	5	5	4	5	4	4	4	4	4	4	5	4	4	5	4	5	5	5	5	4	5	4	5	4	5
575	四川	女	26—35岁	5—10年	专科	乡村	普惠性民办	初级	师范类专业	4	4	4	4	4	4	5	5	5	5	5	5	5	4	4	4	5	4	4	4	4	4	4	4	4	4	4	4	5
576	四川	女	26—35岁	3—5年	专科	乡村	公办	初级	师范类专业	5	4	4	4	4	4	4	4	4	4	4	4	4	4	4	4	4	4	5	5	4	4	4	4	4	4	5	5	5
577	西藏	女	26—35岁	10—15年	本科	乡镇	公办	中级	师范类专业	4	4	4	4	4	4	4	4	4	4	4	4	4	4	4	4	4	4	4	4	4	4	4	4	4	4	4	4	4
578	四川	女	26—35岁	5—10年	本科	乡镇	公办	未评级	非师范类专业	4	4	4	4	4	4	4	4	4	4	4	4	4	4	4	4	4	4	4	4	4	4	4	4	4	4	4	4	4
579	四川	女	26—35岁	3年以内	专科	乡镇	普惠性民办	未评级	非师范类专业	4	4	4	4	4	4	4	4	4	4	4	4	4	4	4	4	4	4	4	4	4	4	4	4	4	4	4	4	4
580	西藏	女	25岁以下	3年以内	专科	城区	公办	未评级	师范类专业	3	3	3	4	3	4	4	4	3	3	3	3	4	4	4	4	4	4	4	4	4	4	4	4	3	3	3	4	3
581	四川	女	25岁以下	3年以内	专科	乡镇	公办	初级	师范类专业	4	4	3	3	3	4	4	4	4	4	4	4	3	3	4	3	3	4	3	4	4	3	4	3	3	4	3	4	3
582	四川	女	26—35岁	3年以内	专科	乡村	普惠性民办	未评级	师范类专业	5	4	4	4	4	3	3	4	3	4	5	4	5	4	3	3	5	5	5	5	3	3	4	3	5	4	4	3	4
583	四川	女	26—35岁	5—10年	专科	乡村	公办	未评级	师范类专业	4	4	4	4	5	3	3	4	3	4	4	3	4	4	5	3	5	4	4	4	4	3	3	3	3	3	3	3	4
584	西藏	女	25岁以下	3年以内	本科	乡镇	公办	初级	师范类专业	5	5	5	4	4	4	4	5	4	5	5	5	4	4	3	3	3	4	5	5	4	4	3	5	4	4	3	4	4
585	四川	女	26—35岁	3年以内	专科	乡镇	公办	未评级	师范类专业	5	5	5	5	5	5	5	5	5	5	5	5	5	5	5	5	5	5	5	5	5	5	5	5	5	5	5	5	5
586	四川	女	26—35岁	3年以内	专科	乡镇	公办	未评级	师范类专业	4	3	3	4	4	4	4	4	4	4	4	4	4	4	4	4	4	4	5	4	4	4	4	4	4	4	4	4	4
587	西藏	女	26—35岁	3—5年	专科	乡村	普惠性民办	未评级	非师范类专业	4	4	4	4	4	4	4	4	4	4	4	4	4	4	4	4	4	4	4	4	4	4	4	4	4	4	4	4	4
588	四川	女	26—35岁	10—15年	专科	乡镇	公办	未评级	师范类专业	4	4	4	4	4	4	4	4	4	4	4	4	4	4	4	4	4	4	4	4	5	4	4	4	4	4	4	4	4
589	四川	女	26—35岁	3—5年	专科	乡镇	公办	未评级	师范类专业	4	4	4	4	4	4	4	3	4	4	4	4	4	4	4	4	4	4	4	4	4	4	4	4	4	4	4	4	4
590	四川	女	26—35岁	3年以内	本科	乡镇	公办	未评级	师范类专业	4	4	4	4	4	4	4	4	4	4	4	4	4	4	4	4	4	4	4	4	4	4	4	4	4	4	4	4	4
591	四川	女	26—35岁	5—10年	专科	乡镇	公办	未评级	师范类专业	5	4	4	4	4	4	4	4	4	4	4	4	4	4	4	4	4	4	4	4	4	4	4	4	4	4	4	4	4
592	四川	女	36—45岁	10—15年	专科	乡镇	公办	中级	非师范类专业	5	4	3	3	3	3	3	3	3	3	3	3	3	4	3	3	3	3	4	3	4	4	3	3	3	3	3	3	3
593	四川	女	26—35岁	5—10年	本科	城区	公办	初级	师范类专业	5	5	5	5	5	5	5	5	5	5	5	5	5	5	5	5	5	5	5	5	5	5	5	5	5	5	5	5	5
594	四川	女	26—35岁	5—10年	高中及以下	乡村	普惠性民办	初级	非师范类专业	3	3	3	3	3	3	3	3	3	3	3	3	3	3	3	3	3	3	3	3	3	3	3	3	3	4	3	3	3
595	四川	女	25岁以下	3年以内	专科	乡镇	公办	未评级	师范类专业	5	4	4	4	3	4	5	3	4	5	4	4	4	4	4	4	4	4	4	3	4	4	4	3	4	3	4	3	4
596	西藏	男	25岁以下	3年以内	本科	乡镇	公办	初级	师范类专业	5	5	5	5	5	5	5	5	5	5	5	4	4	5	4	4	5	4	4	4	5	5	5	4	5	5	5	5	5
597	四川	女	25岁以下	3—5年	本科	城区	公办	未评级	师范类专业	4	4	4	4	4	4	4	4	4	4	4	4	4	4	4	4	4	4	4	4	4	4	4	4	4	4	4	4	4
598	西藏	女	25岁以下	3年以内	本科	乡镇	公办	未评级	师范类专业	5	5	3	4	3	4	5	4	3	3	4	4	4	4	3	3	4	4	4	4	4	4	4	4	4	4	4	4	4
599	西藏	女	26—35岁	3年以内	专科	乡镇	公办	初级	师范类专业	4	4	4	4	4	3	4	4	4	4	4	4	3	4	4	4	4	4	4	4	4	4	4	4	5	4	4	4	4
600	四川	女	26—35岁	5—10年	专科	乡镇	公办	未评级	师范类专业	4	4	4	4	4	4	4	4	4	4	4	4	4	4	4	4	4	4	4	4	4	4	4	4	4	4	4	4	4
601	四川	女	26—35岁	3—5年	专科	乡镇	公办	未评级	师范类专业	4	4	4	4	3	3	3	3	3	3	3	3	4	4	3	3	4	3	3	3	3	3	3	3	3	3	3	3	3
602	四川	男	36—45岁	10—15年	本科	乡村	公办	中级	非师范类专业	5	5	5	5	5	5	5	5	5	5	5	5	5	5	5	5	5	5	5	4	5	4	5	5	5	5	5	5	5
603	四川	女	26—35岁	5—10年	专科	乡村	公办	中级	师范类专业	4	4	4	4	4	4	4	4	4	4	4	4	4	4	4	4	4	4	4	4	4	4	4	5	4	4	4	4	4
604	四川	女	25岁以下	3—5年	专科	乡村	公办	未评级	师范类专业	5	5	3	3	5	3	3	3	3	3	3	3	4	4	4	4	4	4	4	4	5	5	5	5	5	5	5	5	5
605	四川	女	25岁以下	3年以内	专科	乡镇	公办	未评级	师范类专业	4	4	4	4	4	2	2	3	2	2	3	3	4	3	4	4	4	4	4	4	4	4	4	4	4	3	4	4	4
606	四川	女	25岁以下	3年以内	本科	乡镇	公办	未评级	师范类专业	5	5	5	5	5	5	5	5	5	5	5	4	5	5	4	5	5	5	5	4	5	5	4	4	4	5	5	5	5
607	西藏	女	26—35岁	3年以内	专科	乡村	公办	未评级	非师范类专业	3	3	3	3	3	3	4	3	3	3	3	3	3	3	3	3	4	3	3	3	3	3	3	3	3	3	3	3	3
608	西藏	女	26—35岁	3年以内	专科	乡村	普惠性民办	未评级	非师范类专业	5	5	5	5	5	5	5	5	5	5	5	5	5	5	5	5	5	5	5	5	5	5	5	5	5	5	5	5	5
609	西藏	女	26—35岁	3—5年	专科	乡镇	营利性民办	未评级	非师范类专业	4	4	4	4	4	4	4	4	4	4	4	4	4	4	4	4	4	4	4	4	4	4	4	4	4	4	4	4	4
610	西藏	女	26—35岁	3—5年	专科	乡镇	公办	未评级	师范类专业	4	4	4	4	3	4	4	4	4	4	4	3	3	3	3	3	3	3	3	3	3	4	4	3	2	2	3	3	3
611	西藏	女	26—35岁	3年以内	专科	乡镇	公办	未评级	师范类专业	5	5	4	4	4	4	4	4	4	4	4	4	3	4	4	4	4	4	4	4	4	4	4	4	4	4	4	4	4
612	西藏	男	26—35岁	3—5年	专科	乡镇	公办	未评级	非师范类专业	5	5	5	4	4	5	5	5	2	4	5	4	5	2	1	5	4	5	5	5	5	5	5	5	4	5	5	5	5
613	西藏	女	25岁以下	3年以内	本科	乡镇	公办	未评级	师范类专业	4	4	4	4	4	4	4	4	4	4	4	4	4	4	4	4	4	4	4	4	4	4	4	4	4	4	4	4	4
614	西藏	女	26—35岁	3—5年	专科	城区	公办	初级	师范类专业	3	3	3	3	4	4	4	3	3	3	3	3	3	3	3	3	3	3	3	3	3	3	3	3	3	3	3	3	3
615	西藏	女	26—35岁	3—5年	专科	城区	公办	初级	师范类专业	4	4	4	4	4	4	4	4	4	4	4	4	4	4	4	4	4	4	4	4	4	4	4	4	4	4	4	4	4
616	四川	女	25岁以下	3年以内	专科	乡镇	公办	未评级	师范类专业	5	5	5	5	5	5	5	5	5	5	5	5	5	5	5	5	5	5	5	5	5	5	5	5	5	5	5	5	5
617	西藏	男	26—35岁	3年以内	本科	乡镇	公办	未评级	师范类专业	5	5	5	5	4	4	4	4	4	4	4	4	4	4	4	4	4	4	4	4	4	4	4	4	4	4	4	4	4
618	西藏	女	25岁以下	3年以内	专科	城区	公办	未评级	师范类专业	3	3	3	3	3	3	3	3	3	3	3	3	3	3	3	3	3	3	3	3	3	3	3	3	3	3	3	3	3
619	四川	女	36—45岁	10—15年	本科	乡村	普惠性民办	未评级	非师范类专业	3	3	3	3	3	3	3	3	3	3	3	3	3	3	3	3	3	3	3	3	3	3	3	3	3	3	3	3	3
620	四川	女	26—35岁	5—10年	高中及以下	乡村	公办	未评级	师范类专业	4	3	4	4	4	4	4	4	4	4	4	4	3	4	4	4	4	5	4	4	4	4	4	4	4	5	4	4	4
621	四川	女	26—35岁	3—5年	专科	乡镇	公办	未评级	师范类专业	3	5	4	5	4	5	5	5	4	5	4	5	5	5	4	4	4	4	4	4	4	4	4	4	4	4	4	4	4
622	西藏	女	25岁以下	3年以内	专科	乡镇	公办	初级	师范类专业	4	4	4	4	4	4	4	4	4	4	4	4	4	4	4	4	4	4	4	4	4	4	4	4	4	4	4	4	4
623	四川	女	26—35岁	3—5年	专科	乡镇	公办	初级	师范类专业	4	4	5	4	4	4	4	4	4	4	4	4	3	4	4	3	3	3	4	4	4	4	4	4	3	3	4	4	4
624	四川	女	26—35岁	3—5年	本科	城区	公办	中级	师范类专业	4	4	4	4	4	3	4	4	3	4	3	3	4	4	3	4	4	4	3	4	4	4	4	4	4	3	3	4	4
625	四川	女	26—35岁	3—5年	专科	乡村	公办	未评级	师范类专业	4	4	4	4	4	4	4	4	4	4	4	4	4	4	4	4	4	4	4	4	4	4	4	4	4	4	4	4	4
626	西藏	女	26—35岁	3—5年	专科	乡镇	营利性民办	未评级	非师范类专业	4	4	4	4	4	4	4	4	4	4	4	4	4	4	4	4	4	4	4	4	4	4	4	4	4	4	4	4	4
627	四川	男	25岁以下	3年以内	专科	乡镇	公办	初级	师范类专业	4	4	4	4	4	4	4	4	4	4	4	4	4	4	4	4	4	4	4	4	4	4	4	4	4	4	4	4	4
628	四川	女	26—35岁	3—5年	专科	乡镇	公办	未评级	非师范类专业	5	5	5	4	4	3	3	4	5	5	5	5	5	4	4	4	5	5	4	4	4	4	4	4	4	3	4	4	4
629	四川	女	26—35岁	10—15年	专科	乡镇	公办	初级	师范类专业	3	3	3	3	3	3	4	3	4	5	4	4	3	3	3	4	3	4	4	5	4	4	4	3	3	4	4	4	4
630	四川	女	36—45岁	10—15年	本科	乡镇	公办	初级	师范类专业	4	4	3	4	4	4	4	4	4	4	3	3	3	3	3	3	3	3	3	3	4	3	4	4	4	4	4	4	4
631	四川	女	25岁以下	3年以内	专科	乡镇	公办	高级	师范类专业	4	4	4	4	4	4	4	4	4	4	4	4	4	4	4	4	4	4	4	4	4	4	4	4	4	4	4	4	4
632	四川	女	25岁以下	3年以内	专科	乡镇	公办	初级	师范类专业	5	4	5	4	4	4	5	5	4	4	4	4	4	4	4	4	4	4	5	5	4	5	4	4	5	4	4	4	4
633	四川	女	26—35岁	5—10年	高中及以下	乡镇	公办	中级	非师范类专业	5	5	5	5	5	5	5	5	5	4	5	5	5	4	4	5	5	5	4	4	4	5	4	5	5	5	5	5	5
634	四川	女	26—35岁	5—10年	本科	乡村	公办	未评级	师范类专业	5	4	4	4	4	4	4	4	4	4	4	4	4	4	4	4	4	4	4	4	4	4	4	4	4	4	4	4	4
635	四川	女	26—35岁	3—5年	专科	乡村	营利性民办	中级	师范类专业	5	5	5	5	5	5	5	5	5	5	5	5	5	5	5	5	5	5	5	5	5	5	5	5	5	5	5	5	5
636	四川	女	25岁以下	3年以内	本科	乡村	普惠性民办	未评级	师范类专业	5	4	4	4	4	4	4	4	4	4	4	4	4	4	4	4	4	4	4	4	4	4	4	4	4	4	4	4	4
637	西藏	男	36—45岁	15年以上	本科	城区	公办	高级	师范类专业	4	4	4	4	5	3	4	3	3	3	3	3	3	3	3	3	3	3	5	5	5	4	4	4	4	4	4	4	4
638	四川	女	26—35岁	3年以内	专科	乡村	公办	高级	师范类专业	5	5	5	5	5	5	5	5	5	5	5	5	5	5	5	5	5	5	5	5	5	5	5	5	5	5	5	5	5
639	四川	女	26—35岁	5—10年	本科	乡镇	公办	初级	师范类专业	5	4	4	4	4	3	3	3	3	4	4	4	4	4	4	4	4	4	4	4	4	4	4	4	4	4	4	4	4
640	四川	女	26—35岁	10—15年	专科	乡镇	公办	初级	非师范类专业	4	4	4	4	4	4	4	4	4	4	4	4	4	4	4	4	4	4	4	4	4	4	4	4	4	4	4	4	4
641	四川	女	36—45岁	10—15年	本科	乡镇	公办	初级	师范类专业	4	4	4	4	4	5	4	4	4	4	4	4	4	4	4	4	4	4	4	4	5	5	5	5	5	4	4	4	4
642	四川	女	26—35岁	5—10年	本科	乡镇	公办	初级	非师范类专业	4	4	4	4	4	4	5	3	4	4	4	4	4	4	4	4	4	4	4	4	4	4	4	4	3	4	3	3	4
643	四川	女	26—35岁	10—15年	本科	乡镇	公办	中级	师范类专业	5	5	5	4	4	4	4	5	4	5	5	4	4	4	4	4	4	4	4	5	5	4	4	5	5	4	4	5	5
644	四川	女	36—45岁	10—15年	本科	乡镇	公办	初级	师范类专业	5	5	5	5	5	4	4	4	4	4	4	3	4	5	5	4	4	3	3	4	4	4	4	4	3	4	4	4	4
645	四川	女	26—35岁	5—10年	本科	乡镇	公办	初级	师范类专业	4	4	5	5	5	5	5	5	5	5	5	5	5	5	5	5	5	5	5	5	5	5	5	5	5	5	5	5	5
646	四川	女	26—35岁	5—10年	本科	乡镇	公办	初级	师范类专业	3	3	3	4	4	3	4	4	4	3	3	4	3	3	4	4	4	3	4	4	4	4	4	4	4	4	4	4	4
647	四川	女	26—35岁	10—15年	专科	乡镇	公办	初级	师范类专业	5	5	5	5	5	4	4	4	4	4	4	4	4	4	4	4	4	4	4	4	4	4	4	4	4	4	4	4	4
648	四川	女	26—35岁	10—15年	本科	乡镇	公办	初级	师范类专业	4	4	4	4	4	4	4	4	4	4	4	4	4	4	4	4	4	4	4	4	4	4	4	4	3	4	4	3	3
649	四川	女	26—35岁	5—10年	专科	乡镇	公办	初级	师范类专业	5	5	5	5	5	5	5	4	4	5	4	4	4	4	4	4	4	4	4	4	5	5	5	5	5	5	5	5	5
650	四川	女	26—35岁	10—15年	本科	乡镇	公办	初级	师范类专业	4	4	4	4	4	4	4	5	5	5	5	5	5	5	5	5	5	5	5	5	5	5	5	5	5	5	5	5	5
651	四川	女	26—35岁	3年以内	高中及以下	乡村	公办	未评级	非师范类专业	3	3	3	3	3	3	3	3	3	3	3	3	3	3	3	3	3	3	3	3	3	3	3	3	3	3	3	3	3
652	四川	男	46岁以上	5—10年	本科	乡村	公办	初级	非师范类专业	5	4	4	4	4	3	4	4	4	4	4	4	4	4	4	4	4	4	3	4	5	4	5	5	4	4	4	4	4
653	四川	女	26—35岁	5—10年	本科	乡村	公办	未评级	师范类专业	4	4	4	4	4	4	4	4	4	4	4	4	4	4	4	4	4	4	4	4	4	4	4	4	4	4	4	4	4
654	四川	女	26—35岁	10—15年	本科	乡镇	公办	初级	师范类专业	4	3	4	4	3	3	3	4	4	4	4	4	4	4	3	3	3	3	4	4	5	5	4	4	4	4	4	4	3
655	四川	女	26—35岁	5—10年	专科	乡镇	公办	未评级	非师范类专业	4	4	4	4	4	4	4	4	4	4	4	4	4	4	4	4	4	4	4	4	4	4	4	4	4	4	4	4	4
656	四川	女	26—35岁	5—10年	本科	乡镇	公办	未评级	师范类专业	5	5	5	5	5	5	3	3	3	3	3	3	3	3	3	3	3	4	4	4	4	4	4	4	4	4	4	4	4
657	四川	女	26—35岁	5—10年	专科	乡镇	公办	未评级	师范类专业	4	4	4	4	4	4	4	4	4	4	4	4	4	4	4	4	4	4	4	4	4	4	4	4	4	4	4	4	4
658	四川	女	36—45岁	5—10年	本科	乡村	公办	初级	师范类专业	5	5	5	5	5	5	5	5	5	5	5	5	5	5	5	5	5	5	5	5	5	5	5	5	3	5	5	5	5
659	四川	女	26—35岁	5—10年	本科	乡镇	公办	未评级	师范类专业	5	5	3	4	4	4	3	3	3	3	3	4	3	3	3	3	3	3	3	2	4	4	4	3	4	4	4	4	4
660	四川	女	26—35岁	5—10年	专科	乡村	普惠性民办	未评级	师范类专业	4	4	4	4	4	4	4	4	4	4	4	4	4	4	3	4	4	4	4	4	4	4	4	4	4	3	4	4	4
661	四川	女	26—35岁	10—15年	专科	乡村	公办	未评级	非师范类专业	3	4	4	4	3	4	4	3	4	4	3	4	4	4	4	4	4	3	4	4	4	4	4	4	4	4	4	3	4
662	四川	女	26—35岁	5—10年	本科	乡村	公办	未评级	师范类专业	4	4	4	4	4	3	3	3	3	3	3	3	3	3	3	3	3	3	3	4	4	4	4	4	4	4	4	4	4
663	四川	女	26—35岁	5—10年	本科	乡镇	公办	未评级	师范类专业	5	5	5	5	5	5	5	5	5	5	5	5	5	5	5	5	5	5	5	5	5	5	5	5	5	5	5	5	5
664	四川	女	26—35岁	3年以内	专科	乡村	普惠性民办	高级	师范类专业	4	4	4	4	4	4	4	4	4	4	4	4	4	4	4	4	4	4	4	4	3	4	2	4	2	4	4	4	4
665	四川	男	46岁以上	15年以上	专科	乡镇	公办	未评级	非师范类专业	4	4	4	5	5	5	5	5	5	5	5	5	5	5	5	5	5	5	5	4	5	5	5	5	5	5	5	5	5
666	四川	女	26—35岁	5—10年	本科	乡镇	公办	初级	非师范类专业	5	5	5	5	5	5	5	5	5	5	5	5	5	5	5	5	5	5	5	5	5	5	5	5	5	5	5	5	5
667	四川	女	36—45岁	5—10年	本科	城区	公办	初级	师范类专业	4	4	4	4	4	4	4	4	4	4	4	4	4	4	4	4	4	4	4	4	4	4	4	4	4	4	4	4	4
668	四川	女	26—35岁	5—10年	本科	乡镇	公办	未评级	师范类专业	5	5	5	5	5	5	5	5	5	5	5	5	5	5	5	5	5	5	5	5	5	5	5	5	5	5	5	5	5
669	四川	女	26—35岁	5—10年	高中及以下	城区	公办	初级	师范类专业	5	5	5	5	5	5	5	3	3	3	3	3	3	3	4	4	4	4	4	4	4	4	4	4	4	4	4	4	4
670	四川	女	26—35岁	5—10年	专科	乡村	普惠性民办	未评级	师范类专业	5	5	5	4	5	2	5	4	5	5	5	5	5	5	5	5	5	5	5	5	5	5	5	5	5	5	5	5	5
671	四川	女	26—35岁	5—10年	本科	城区	公办	初级	师范类专业	5	5	5	5	5	5	5	5	5	5	5	5	5	5	5	5	5	5	5	5	5	5	5	5	5	5	5	5	5
672	四川	女	46岁以上	15年以上	专科	城区	公办	中级	非师范类专业	4	4	3	3	3	3	3	3	2	2	3	4	4	3	3	2	2	2	4	5	5	5	5	5	4	4	5	5	4
673	四川	女	26—35岁	5—10年	高中及以下	城区	公办	初级	师范类专业	5	5	5	5	4	4	4	4	4	4	4	4	4	4	4	4	4	4	4	4	4	4	4	4	4	4	4	4	4
674	四川	女	26—35岁	5—10年	本科	乡村	公办	未评级	师范类专业	5	5	4	5	5	4	4	4	3	4	4	4	4	4	4	4	4	4	4	4	5	5	4	5	5	4	4	4	4
675	四川	女	26—35岁	3—5年	本科	城区	公办	初级	师范类专业	5	4	4	4	3	4	4	3	4	3	4	4	4	4	4	4	4	4	4	4	4	5	4	5	4	4	4	4	4
676	四川	女	46岁以上	15年以上	专科	城区	公办	中级	师范类专业	4	4	4	3	4	4	4	4	4	3	4	4	4	5	5	3	3	3	4	4	4	5	4	4	4	4	3	3	3
677	四川	女	26—35岁	10—15年	本科	城区	公办	初级	师范类专业	5	5	5	5	5	4	4	4	4	4	4	4	4	4	4	4	4	4	4	4	4	4	4	4	4	4	4	4	4
678	四川	女	46岁以上	15年以上	专科	城区	公办	中级	非师范类专业	5	5	5	5	5	3	3	3	3	3	3	3	4	4	4	3	3	3	5	5	5	5	5	5	5	5	4	3	3
679	四川	女	26—35岁	5—10年	本科	乡村	公办	未评级	非师范类专业	4	4	4	4	4	4	4	4	5	5	4	4	5	5	5	4	4	4	4	4	5	4	4	4	4	5	4	4	5
680	四川	女	46岁以上	15年以上	专科	城区	公办	中级	非师范类专业	5	4	5	4	4	4	4	4	3	3	3	4	3	3	3	3	3	4	5	5	5	5	5	5	5	5	3	3	3
681	四川	女	26—35岁	5—10年	本科	乡镇	公办	未评级	师范类专业	4	4	5	4	5	4	5	5	5	5	5	5	5	5	5	5	5	5	5	5	5	5	5	5	5	5	5	5	5
682	四川	女	36—45岁	10—15年	本科	乡村	公办	中级	师范类专业	4	4	4	4	3	3	3	3	2	2	3	3	3	3	2	2	2	3	4	4	4	4	4	3	3	3	3	3	3
683	四川	女	26—35岁	5—10年	本科	城区	公办	初级	师范类专业	5	5	5	5	5	4	4	4	4	4	4	4	4	4	4	4	4	4	4	4	4	4	4	4	4	4	4	4	4
684	四川	女	26—35岁	5—10年	本科	城区	公办	初级	师范类专业	4	4	4	4	4	4	4	3	3	3	3	3	4	4	3	3	3	3	4	3	4	4	4	4	4	3	4	4	4
685	四川	女	46岁以上	15年以上	专科	城区	公办	中级	师范类专业	4	4	4	4	4	4	4	4	4	4	4	4	4	4	4	4	4	4	4	4	4	4	4	4	4	4	4	4	4
686	四川	女	46岁以上	15年以上	专科	城区	公办	中级	师范类专业	3	3	3	3	3	3	3	3	3	3	3	3	3	3	3	3	3	3	3	3	3	4	3	5	4	4	4	4	4
687	四川	女	46岁以上	15年以上	专科	城区	公办	中级	非师范类专业	5	5	4	4	3	4	3	3	3	3	4	5	3	4	4	4	5	3	5	5	5	5	5	5	3	3	3	3	3
688	四川	女	26—35岁	3—5年	本科	乡镇	公办	未评级	师范类专业	5	5	5	5	4	3	5	5	5	5	5	4	4	5	5	4	3	5	5	4	5	5	5	5	5	5	5	5	5
689	四川	女	46岁以上	15年以上	专科	城区	公办	中级	非师范类专业	3	3	3	3	3	3	3	3	3	3	3	3	3	3	3	3	3	3	3	3	3	3	3	3	3	3	3	3	3
690	四川	女	26—35岁	5—10年	本科	乡镇	公办	未评级	师范类专业	3	4	5	5	5	4	4	4	4	4	4	3	4	4	3	3	3	4	5	5	5	5	5	3	4	4	4	4	4
691	四川	男	46岁以上	15年以上	专科	乡镇	公办	未评级	非师范类专业	5	5	5	5	5	5	5	5	5	5	5	5	5	5	5	5	5	5	5	5	5	5	5	5	5	5	5	5	5
692	四川	女	26—35岁	5—10年	专科	乡镇	公办	未评级	非师范类专业	4	4	4	4	4	4	4	4	4	4	4	4	4	4	4	4	4	4	4	4	4	4	4	4	4	4	4	4	4
693	四川	女	25岁以下	3—5年	本科	乡镇	公办	未评级	师范类专业	5	5	4	4	4	4	4	4	4	4	4	4	4	4	4	4	4	4	4	4	4	4	4	4	4	4	4	4	4
694	四川	女	36—45岁	15年以上	本科	城区	公办	中级	师范类专业	5	5	5	5	5	5	5	5	5	5	5	5	5	5	5	5	5	5	5	5	5	5	5	5	5	5	5	5	5
695	四川	女	26—35岁	5—10年	专科	城区	公办	初级	师范类专业	5	5	5	5	5	5	5	5	5	5	3	3	4	5	5	5	5	5	5	5	5	5	5	5	5	5	5	5	5
696	四川	女	26—35岁	5—10年	本科	乡村	公办	未评级	师范类专业	3	3	4	3	3	2	3	2	4	5	5	3	3	5	4	5	4	3	4	3	4	4	1	3	1	1	2	5	4
697	四川	女	26—35岁	5—10年	专科	乡村	公办	未评级	师范类专业	4	4	4	4	4	4	3	3	4	4	5	5	5	4	5	5	5	5	5	5	5	5	5	5	5	4	5	4	4
698	四川	女	26—35岁	5—10年	本科	乡镇	公办	未评级	师范类专业	4	5	4	4	4	4	4	4	4	4	5	5	5	5	5	5	5	5	5	5	5	5	5	5	5	5	5	5	5
699	四川	女	46岁以上	15年以上	专科	城区	普惠性民办	中级	师范类专业	3	3	3	3	3	3	4	5	4	3	3	3	3	3	3	3	5	5	3	3	3	3	3	3	3	3	3	3	3
700	四川	女	26—35岁	10—15年	专科	乡镇	公办	初级	师范类专业	4	5	4	4	4	4	4	4	4	4	4	4	5	5	4	4	4	4	4	4	4	4	4	4	4	4	4	4	4
701	四川	女	26—35岁	5—10年	本科	乡镇	公办	未评级	师范类专业	5	5	5	5	5	5	5	5	5	5	5	5	5	5	5	5	5	5	5	5	5	5	5	5	5	5	5	5	5
702	四川	女	36—45岁	3—5年	专科	乡镇	公办	初级	师范类专业	4	4	4	4	4	3	4	4	4	4	4	4	4	4	4	4	4	4	4	4	3	3	4	4	4	4	3	3	4
703	四川	女	46岁以上	15年以上	专科	乡镇	公办	高级	师范类专业	4	3	3	3	3	3	3	3	3	3	3	3	3	3	3	3	3	3	3	3	3	3	3	3	3	3	3	3	3
704	四川	男	36—45岁	15年以上	本科	乡镇	公办	中级	师范类专业	5	5	4	4	4	4	4	4	4	4	4	4	4	4	4	4	4	4	4	4	4	4	4	4	4	4	4	4	4
705	四川	女	26—35岁	10—15年	专科	乡村	公办	未评级	师范类专业	5	5	5	5	5	5	5	5	5	5	4	4	4	4	4	4	4	4	4	4	4	4	4	4	4	4	4	4	4
706	四川	女	46岁以上	15年以上	专科	城区	公办	中级	师范类专业	4	4	3	3	3	3	4	3	3	3	3	3	3	3	3	3	3	3	4	4	4	3	4	4	3	3	3	3	3
707	四川	女	26—35岁	10—15年	专科	乡村	公办	未评级	师范类专业	4	4	4	4	4	5	5	4	5	4	4	4	4	4	4	4	4	4	4	4	4	4	4	4	4	4	4	4	4
708	四川	女	36—45岁	15年以上	本科	城区	公办	中级	师范类专业	4	4	4	4	4	4	4	4	4	4	4	3	3	4	3	4	3	3	3	4	4	4	4	3	3	4	3	3	3
709	四川	女	36—45岁	15年以上	本科	乡镇	公办	初级	师范类专业	4	4	4	4	4	4	4	4	4	4	4	4	4	4	5	5	5	5	5	5	5	5	5	5	5	5	5	4	4
710	四川	女	26—35岁	5—10年	专科	乡镇	公办	未评级	师范类专业	4	4	4	4	4	4	4	4	4	4	4	4	4	4	4	4	4	4	4	4	4	4	4	4	4	4	4	4	4
711	四川	女	26—35岁	5—10年	专科	乡村	普惠性民办	未评级	师范类专业	4	4	4	4	5	5	4	4	4	4	4	5	5	4	5	5	4	4	4	4	4	4	4	4	4	5	5	5	4
712	四川	女	36—45岁	5—10年	本科	乡镇	公办	初级	师范类专业	4	4	4	4	4	4	5	3	4	4	4	4	4	4	4	4	4	4	4	4	5	5	5	5	4	4	4	3	4
713	四川	女	46岁以上	5—10年	高中及以下	乡村	公办	未评级	师范类专业	4	4	4	4	4	4	4	4	4	4	4	4	4	4	4	4	4	4	4	4	4	4	4	4	4	4	4	4	4
714	四川	女	36—45岁	15年以上	本科	城区	公办	中级	师范类专业	5	5	5	5	5	5	5	5	5	5	5	5	5	5	5	5	5	5	5	4	4	4	4	4	5	5	5	5	5
715	四川	女	36—45岁	15年以上	本科	城区	公办	初级	师范类专业	5	5	5	5	5	3	3	3	4	4	3	3	3	3	3	3	3	3	5	5	5	5	5	4	4	4	4	4	3
716	四川	女	26—35岁	5—10年	专科	乡村	公办	未评级	师范类专业	4	5	5	5	5	3	3	3	3	4	4	4	4	4	4	3	4	4	5	5	5	5	5	5	5	5	5	5	4
717	四川	女	26—35岁	5—10年	本科	乡村	公办	未评级	师范类专业	5	5	4	4	4	4	4	4	4	4	4	4	4	4	4	4	4	4	4	4	4	4	4	4	4	4	4	4	4
718	四川	女	46岁以上	15年以上	专科	城区	公办	中级	师范类专业	4	4	4	4	4	4	4	4	4	4	4	4	4	4	4	4	4	4	4	4	4	4	4	4	4	5	4	4	4
719	四川	女	26—35岁	5—10年	专科	乡村	公办	未评级	师范类专业	4	4	4	4	4	4	4	4	4	4	4	4	4	4	4	4	4	4	4	4	4	4	4	4	4	4	4	4	4
720	四川	女	46岁以上	3—5年	高中及以下	乡村	公办	未评级	非师范类专业	5	5	5	5	5	5	5	5	5	5	5	5	5	5	5	5	5	5	5	5	5	5	5	5	5	5	5	5	5
721	四川	女	36—45岁	15年以上	专科	城区	公办	中级	师范类专业	4	4	4	3	4	4	4	4	4	4	4	4	3	4	3	4	4	4	4	4	4	4	4	4	4	4	4	4	4
722	四川	女	26—35岁	10—15年	本科	城区	公办	初级	师范类专业	4	4	4	4	4	4	4	4	4	4	4	4	4	4	4	4	4	4	4	4	4	4	4	4	4	4	4	4	4
723	四川	男	46岁以上	3—5年	高中及以下	乡村	公办	未评级	非师范类专业	4	4	4	4	4	4	4	4	4	4	4	4	4	4	4	4	4	4	4	4	4	4	4	4	4	4	4	4	4
724	四川	女	26—35岁	10—15年	本科	城区	公办	初级	师范类专业	5	5	5	5	5	5	5	5	5	5	5	5	5	5	5	5	5	5	5	5	5	5	5	5	5	5	5	5	5
725	四川	女	26—35岁	5—10年	专科	城区	公办	初级	师范类专业	5	5	5	5	5	5	5	3	4	5	4	4	4	4	3	4	4	3	5	5	5	5	5	5	5	3	4	4	4
726	四川	女	36—45岁	10—15年	本科	城区	公办	中级	师范类专业	5	5	5	5	5	5	5	5	5	5	5	5	5	5	5	5	5	5	5	5	5	5	5	5	5	5	5	5	5
727	四川	女	46岁以上	15年以上	本科	城区	公办	高级	师范类专业	5	5	5	5	5	5	5	5	5	5	5	5	5	5	5	5	5	5	5	5	5	5	5	5	5	5	5	5	5
728	四川	男	46岁以上	5—10年	高中及以下	乡村	普惠性民办	中级	非师范类专业	5	4	4	4	4	4	4	4	5	4	4	5	5	5	4	4	5	5	4	5	4	4	4	3	4	4	4	4	5
729	四川	女	36—45岁	5—10年	本科	城区	公办	初级	师范类专业	4	4	4	4	4	4	5	4	4	3	4	4	4	4	4	4	4	4	4	4	4	4	4	4	4	4	4	4	4
730	四川	女	36—45岁	5—10年	本科	城区	公办	中级	非师范类专业	3	4	4	4	4	4	3	3	4	3	4	4	3	3	3	5	4	4	4	4	3	5	4	4	4	4	4	4	3
731	四川	女	36—45岁	15年以上	本科	城区	公办	初级	师范类专业	4	4	4	4	4	3	3	3	3	3	3	3	3	3	4	3	4	3	5	4	4	5	4	4	4	4	3	3	3
732	广西	女	25岁以下	3年以内	本科	城区	公办	未评级	师范类专业	5	5	5	5	5	5	5	5	5	5	5	5	5	5	5	5	5	5	5	5	5	5	5	5	5	5	5	5	5
733	广西	女	46岁以上	15年以上	本科	城区	公办	中级	师范类专业	5	5	4	4	4	4	4	3	4	4	4	4	4	4	4	4	4	4	4	4	4	4	4	4	4	4	4	4	4
734	广西	女	25岁以下	3年以内	本科	城区	公办	未评级	师范类专业	5	4	5	5	5	5	5	5	5	5	4	4	4	4	4	4	4	4	5	5	5	5	4	4	4	4	4	4	5
735	广西	男	25岁以下	3年以内	本科	城区	公办	初级	师范类专业	5	5	5	5	5	5	5	5	5	5	5	5	5	5	5	5	5	5	5	5	5	5	5	5	5	5	5	5	5
736	广西	女	26—35岁	3年以内	本科	乡镇	公办	初级	师范类专业	4	4	5	4	5	5	5	5	4	5	4	5	5	5	5	5	5	5	5	5	5	5	5	4	4	5	5	5	5
737	广西	女	46岁以上	15年以上	本科	乡镇	公办	中级	师范类专业	5	5	5	5	5	5	5	5	5	5	5	5	5	5	5	5	5	5	5	5	5	5	5	5	5	5	5	5	5
738	上海	男	25岁以下	3年以内	本科	城区	公办	初级	非师范类专业	5	5	5	5	5	5	5	5	5	5	5	5	5	5	5	5	5	5	5	5	5	5	5	5	5	5	5	5	5
739	广西	女	25岁以下	3年以内	本科	乡镇	普惠性民办	初级	非师范类专业	5	5	5	5	5	5	5	5	5	5	5	5	5	5	5	5	5	5	5	5	5	5	5	5	5	5	5	5	5
740	广西	女	26—35岁	5—10年	本科	城区	公办	初级	师范类专业	5	5	5	5	5	5	5	5	5	5	5	5	5	5	5	5	5	5	5	5	5	5	5	5	5	5	5	5	5
741	广西	女	26—35岁	5—10年	本科	城区	普惠性民办	中级	师范类专业	4	4	4	4	4	4	4	4	4	4	4	4	4	4	4	4	4	4	4	4	4	4	4	4	4	4	4	4	4
742	广西	女	46岁以上	15年以上	本科	城区	公办	中级	师范类专业	5	5	5	5	5	5	5	5	5	5	5	5	5	5	5	5	5	5	5	5	5	5	5	5	5	5	5	5	5
743	广西	女	36—45岁	15年以上	本科	城区	公办	中级	师范类专业	4	4	3	3	3	3	3	3	3	3	3	3	3	3	3	3	3	3	3	3	3	3	3	3	3	3	3	3	3
744	广东	女	46岁以上	15年以上	本科	乡镇	公办	中级	师范类专业	5	5	5	5	5	5	5	5	5	5	5	5	5	5	5	5	5	5	5	5	5	5	5	5	5	5	5	5	5
745	广西	女	36—45岁	15年以上	本科	乡镇	普惠性民办	初级	师范类专业	5	5	5	5	5	5	5	5	5	5	5	5	5	5	5	5	5	5	5	5	5	5	5	5	5	5	5	5	5
746	广西	男	46岁以上	15年以上	本科	城区	公办	中级	师范类专业	5	5	5	5	5	5	5	5	5	5	5	5	5	5	5	5	5	5	5	5	5	5	5	5	5	5	5	5	5
747	广西	女	36—45岁	15年以上	本科	城区	公办	中级	师范类专业	5	5	5	5	5	5	5	4	3	4	4	4	4	3	3	3	3	3	3	4	5	5	5	5	5	5	5	3	3
748	广西	女	46岁以上	5—10年	专科	乡镇	公办	初级	师范类专业	5	5	3	3	4	3	3	3	3	4	4	3	4	4	3	4	4	4	4	4	4	4	4	4	4	4	4	4	4
749	广西	女	46岁以上	15年以上	本科	乡镇	公办	中级	师范类专业	5	5	5	5	5	5	5	5	5	5	5	5	5	5	5	5	5	5	5	5	5	5	5	5	5	4	4	4	4
750	广西	女	46岁以上	15年以上	本科	城区	公办	高级	师范类专业	5	5	5	5	5	4	5	4	4	4	4	4	4	4	4	4	4	4	4	4	4	5	5	5	4	4	4	4	4
751	广西	女	26—35岁	5—10年	本科	城区	公办	初级	师范类专业	5	5	2	2	2	3	5	4	4	4	4	4	4	4	3	4	4	3	3	3	5	5	5	5	5	5	5	5	5
752	广西	女	46岁以上	15年以上	本科	城区	公办	中级	师范类专业	5	5	5	5	5	5	5	5	5	5	5	5	5	5	5	5	5	5	5	5	5	5	5	5	5	5	5	5	5
753	广西	女	46岁以上	15年以上	本科	城区	公办	中级	师范类专业	5	5	5	5	5	5	5	5	5	5	5	5	5	5	5	5	5	5	5	5	5	5	5	5	5	5	5	5	5
754	广西	女	36—45岁	5—10年	本科	乡镇	公办	初级	师范类专业	4	4	4	4	4	4	4	4	4	4	4	4	4	4	4	4	4	4	4	4	4	4	4	4	4	4	4	4	4
755	广西	女	26—35岁	5—10年	本科	城区	公办	中级	师范类专业	5	4	4	4	4	4	4	4	4	4	4	3	4	4	4	4	4	4	5	5	5	5	5	5	4	4	4	4	4
756	广西	女	46岁以上	15年以上	本科	城区	公办	中级	师范类专业	5	5	5	5	5	5	5	5	5	5	5	5	5	5	5	5	5	5	5	5	5	5	5	5	5	5	5	5	5
757	广西	女	46岁以上	15年以上	本科	城区	公办	高级	师范类专业	4	4	4	4	4	4	4	4	4	4	4	4	4	4	4	4	4	4	4	4	4	4	4	4	4	4	4	4	4
758	广西	女	46岁以上	15年以上	本科	城区	公办	高级	师范类专业	5	4	4	4	4	4	4	4	4	4	4	4	4	4	4	4	4	4	4	5	4	5	4	4	4	4	4	4	4
759	广西	女	26—35岁	5—10年	本科	乡镇	公办	中级	师范类专业	4	4	4	4	4	4	4	4	3	4	4	4	4	4	4	4	4	4	4	4	5	5	5	5	4	4	4	4	4
760	广西	女	25岁以下	3年以内	本科	城区	公办	未评级	师范类专业	5	5	5	5	5	4	5	4	4	5	5	5	5	5	5	5	5	5	5	5	5	5	5	5	5	5	5	5	5
761	贵州	女	36—45岁	15年以上	本科	乡镇	公办	中级	师范类专业	4	4	5	4	4	4	4	4	4	4	4	4	4	4	4	4	4	4	5	5	5	5	5	4	4	4	4	4	4
762	贵州	女	26—35岁	3年以内	本科	城区	公办	初级	师范类专业	5	4	4	4	4	4	5	4	4	4	4	4	4	4	4	4	4	4	5	5	5	5	5	5	5	5	5	5	4
763	贵州	女	26—35岁	3—5年	本科	城区	公办	未评级	师范类专业	4	4	4	3	3	3	4	4	4	4	3	3	4	4	3	3	3	3	4	3	4	3	3	3	4	4	4	3	3
764	贵州	女	36—45岁	15年以上	本科	城区	公办	中级	师范类专业	4	4	4	4	4	3	3	3	3	4	3	3	3	3	3	3	3	3	5	5	5	5	5	5	4	4	5	4	4
